# Supplementary material for: In situ expression of ERG protein in the context of tumor heterogeneity identifies prostate cancer patients with inferior prognosis
Source: Mol Oncol. 2022 Jun 18;16(15):2810–22. doi: 10.1002/1878-0261.13225 (PMC9348599; doi:10.1002/1878-0261.13225)
Supplement: Supplementary file 2 — Table S6. Clinicopathological characteristics of the patient subcohort analyzed on the RNA level, stratified by ETS status. Table S7. Univariable Cox regression analysis of ETS RNA overexpression with biochemical recurrence and clinical recurrence as endpoints. [file MOL2-16-2810-s001.xlsx]

## Sheet: Table S2
Table S2. Clinicopathological and molecular characteristics for all patients.
Patient ID	Age at surgery	Preoperative PSA (ng/ml)	Adjuvant treatment	Biochemical recurrence	Time to biochemical recurrence (years)	Persistently elevated PSA	Clinical recurrence	Time to clinical recurrence (years)	Metastatic castration-resistant disease	ERG protein in malignant samples	ETS-positive in malignant samples	ERG RNA overexpression in malignant samples	TMPRSS2-ERG expression in malignant samples	ETV1 RNA overexpression in malignant samples	ETV4 RNA overexpression in malignant samples	Multifocal cancer	Grade Group for radical prostatectomy specimen	Cribriform pattern	Reactive stroma	Minor high-grade pattern 5	pT-stage	pN-stage	Surgical margins
2	63	5.9	no	yes	4.1	no	yes	6.65	yes	positive	yes	yes	no	no	no	no	5	yes	no	NA	pT3b	pN0	negative
4	54	4.3	no	no	4.34	no	no	4.34	no	negative	yes	no	no	yes	no	no	5	no	yes	NA	pT3a	pN0	negative
6	60	9.1	no	no	8.95	no	no	8.95	no	positive	yes	yes	yes	no	no	no	2	no	no	no	pT2	pNx	negative
8	58	33	no	yes	0.94	no	yes	4.76	no	positive	no	no	no	no	no	yes	2	yes	no	no	pT3a	pN0	positive
10	68	68	no	yes	0.11	yes	no	4.61	no	NA	yes	yes	no	no	no	no	4	no	no	NA	pT3b	pN0	positive
12	63	22	no	no	9.72	no	no	9.72	no	NA	only benign samples	only benign samples	only benign samples	only benign samples	only benign samples	no	1	no	no	NA	pT2	pNx	negative
14	56	7.9	no	no	9.22	no	no	9.22	no	negative	yes	yes	yes	no	no	yes	2	no	no	no	pT3a	pNx	positive
16	56	26	yes	no	8.36	no	no	8.36	no	negative	no	no	no	no	no	no	5	yes	no	NA	NA	pNx	positive
20	57	59	no	yes	0.15	yes	no	9.45	no	negative	only benign samples	only benign samples	only benign samples	only benign samples	only benign samples	no	3	no	no	no	pT3a	pN0	positive
22	78	7	no	yes	9.37	no	no	10.54	no	positive	yes	yes	yes	no	no	yes	3	no	no	no	pT2	pNx	negative
24	60	22	no	no	7.79	no	no	7.79	no	negative	yes	no	no	yes	no	yes	5	yes	yes	NA	pT3b	pN0	negative
26	64	20	no	no	8.66	no	no	8.66	no	positive	yes	yes	no	no	no	no	3	no	no	no	pT3a	pN0	negative
28	64	57.7	no	yes	0.12	yes	no	7.11	no	positive	yes	yes	yes	no	no	no	5	no	yes	NA	pT3a	pN1	positive
30	69	10	no	no	4.94	no	no	4.94	no	negative	no	no	yes	no	no	yes	3	no	yes	no	pT3a	pNx	negative
32	65	7.4	no	yes	3	no	yes	8.08	no	positive	yes	yes	yes	no	no	yes	5	yes	no	NA	pT3a	pNx	negative
34	60	8.9	no	no	7.01	no	no	7.01	no	positive	yes	yes	yes	no	no	yes	2	no	no	no	pT3a	pNx	positive
36	66	17	no	no	7.99	no	no	7.99	no	positive	yes	yes	yes	no	no	yes	3	yes	yes	no	pT3a	pNx	negative
38	65	14	no	no	9.14	no	no	9.14	no	positive	yes	yes	yes	no	no	yes	3	no	no	yes	pT2	pNx	negative
40	62	8.9	no	no	9.96	no	no	9.96	no	negative	yes	no	yes	yes	no	yes	2	no	no	no	pT2	pN0	negative
42	68	8.3	no	no	7.85	no	no	7.85	no	negative	no	no	no	no	no	yes	2	no	no	no	pT3a	pNx	negative
44	61	18	no	no	10.49	no	no	10.49	no	positive	no	no	no	no	no	yes	2	no	no	no	pT2	pNx	negative
46	62	7.1	no	no	4.14	no	no	4.14	no	positive	only benign samples	only benign samples	only benign samples	only benign samples	only benign samples	no	2	no	no	no	pT2	pNx	negative
48	73	11	no	no	9.13	no	no	9.13	no	positive	only benign samples	only benign samples	only benign samples	only benign samples	only benign samples	yes	3	yes	no	no	pT2	pNx	negative
50	62	6	no	no	7.74	no	no	7.74	no	positive	no	no	no	no	no	yes	2	yes	no	no	pT3a	pNx	negative
52	68	11	yes	no	7.58	no	no	7.58	no	positive	yes	yes	yes	no	no	yes	3	yes	no	yes	pT3a	pNx	positive
54	66	3.4	no	no	9.58	no	no	9.58	no	negative	no	no	no	no	no	yes	3	yes	no	no	pT2	pNx	negative
56	62	7.6	no	no	9.35	no	no	9.35	no	positive	yes	yes	yes	no	no	no	2	yes	no	no	pT3a	pNx	negative
58	71	11	no	yes	1.75	no	yes	3.86	no	NA	no	no	no	no	no	yes	2	no	no	no	pT3a	pN0	positive
60	58	157	no	yes	0.11	yes	yes	0.52	no	positive	yes	yes	yes	no	no	no	5	yes	yes	NA	pT3a	pN0	positive
62	65	11	no	no	10.49	no	no	10.49	no	negative	no	no	yes	no	no	yes	2	no	no	no	pT2	pNx	negative
64	71	5.4	no	no	9.59	no	no	9.59	no	negative	no	no	no	no	no	yes	5	no	no	NA	pT2	pN0	negative
66	61	14	no	yes	5.78	no	yes	6.1	no	negative	no	no	no	no	no	yes	3	yes	no	yes	pT3a	pNx	positive
68	60	8.6	no	no	8.56	no	no	8.56	no	positive	no	no	yes	no	no	yes	2	yes	yes	no	pT2	pNx	positive
70	51	26	yes	yes	2.94	no	yes	3.29	no	positive	yes	yes	yes	no	no	no	5	yes	no	NA	pT3b	pN1	positive
72	57	2.7	no	yes	6.31	no	yes	11.09	no	positive	yes	yes	yes	no	no	yes	2	yes	no	no	pT3a	pN0	negative
74	63	8.8	no	yes	3.56	no	no	8.85	no	negative	only benign samples	only benign samples	only benign samples	only benign samples	only benign samples	yes	2	yes	no	no	pT2	pNx	positive
76	55	6.3	no	no	10.33	no	no	10.33	no	positive	yes	yes	yes	no	no	yes	2	no	yes	no	pT3a	pNx	negative
78	65	11	no	no	8.39	no	no	8.39	no	negative	only benign samples	only benign samples	only benign samples	only benign samples	only benign samples	yes	3	yes	no	no	pT3a	pNx	negative
80	67	9	no	no	8.7	no	no	8.7	no	negative	no	no	no	no	no	yes	2	no	no	no	pT2	pNx	negative
82	68	15	no	no	8.51	no	no	8.51	no	negative	no	no	no	no	no	yes	3	yes	no	no	pT3b	pNx	negative
84	63	11	no	no	9.44	no	no	9.44	no	positive	no	no	no	no	no	yes	3	yes	no	no	pT3a	pNx	negative
86	56	1.7	no	no	9.38	no	no	9.38	no	positive	yes	yes	yes	no	no	no	2	no	yes	no	pT3a	pNx	negative
88	67	12	no	no	5.12	no	no	5.12	no	negative	no	no	no	no	no	yes	5	yes	no	NA	pT2	pNx	negative
90	50	12	no	yes	4.45	no	yes	6.33	no	negative	no	no	no	no	no	yes	3	yes	yes	no	pT2	pNx	negative
92	63	10	no	no	7.62	no	no	7.62	no	negative	yes	no	no	no	yes	no	4	yes	yes	NA	pT3a	pNx	negative
94	67	11	no	no	7.61	no	no	7.61	no	NA	no	no	yes	no	no	yes	2	no	no	no	pT2	pNx	negative
96	63	4.5	no	no	9.64	no	no	9.64	no	negative	only benign samples	only benign samples	only benign samples	only benign samples	only benign samples	no	2	no	no	no	pT2	pN0	negative
98	71	14	no	no	7.19	no	no	7.19	no	negative	no	no	no	no	no	yes	4	yes	no	NA	pT3a	pN0	positive
100	66	6.6	no	no	8.91	no	no	8.91	no	positive	yes	yes	yes	no	no	yes	2	no	no	no	pT2	pNx	negative
102	74	13	no	no	6.91	no	no	6.91	no	negative	no	no	no	no	no	yes	4	yes	no	NA	pT3a	pNx	negative
104	61	20	no	yes	0.14	yes	yes	1.57	yes	negative	no	no	no	no	no	no	5	yes	no	NA	pT3b	pN1	positive
106	59	11	no	no	7.35	no	no	7.35	no	negative	only benign samples	only benign samples	only benign samples	only benign samples	only benign samples	yes	2	no	no	no	pT2	pNx	negative
108	70	5.1	no	no	9.42	no	no	9.42	no	positive	no	no	yes	no	no	yes	2	no	no	no	pT2	pNx	negative
110	74	15	no	yes	1.94	no	yes	3.26	no	positive	yes	yes	yes	no	no	no	5	yes	yes	NA	pT3a	pN1	negative
112	62	3.8	no	no	7.7	no	no	7.7	no	negative	no	no	no	no	no	yes	1	no	no	NA	pT2	pNx	negative
114	58	25	no	yes	0.12	yes	yes	0.71	no	positive	yes	yes	yes	no	no	no	5	no	no	NA	pT3a	pN0	positive
116	67	46	no	no	9.69	no	no	9.69	no	negative	yes	no	no	no	yes	yes	2	no	no	yes	pT2	pNx	negative
118	65	15	no	yes	7.39	no	no	7.64	no	positive	yes	yes	yes	no	no	no	3	yes	yes	no	pT3a	pN0	negative
120	59	5	no	no	9.38	no	no	9.38	no	positive	yes	yes	yes	no	no	yes	2	yes	no	yes	pT3a	pNx	negative
122	66	11	no	no	1.36	no	no	1.36	no	negative	no	no	yes	no	no	yes	3	yes	no	no	pT2	pNx	negative
124	49	11	no	yes	6.05	no	no	8.91	no	negative	no	no	no	no	no	yes	3	yes	no	no	pT3a	pNx	positive
126	58	8.1	no	no	10.32	no	no	10.32	no	positive	yes	yes	yes	no	no	yes	3	yes	yes	yes	pT2	pNx	negative
128	62	7.3	no	yes	1.02	no	yes	1.26	yes	positive	yes	yes	yes	no	no	no	5	yes	yes	NA	pT3b	pNx	negative
130	69	8.4	no	no	8.93	no	no	8.93	no	positive	only benign samples	only benign samples	only benign samples	only benign samples	only benign samples	yes	2	no	no	no	pT2	pNx	negative
132	61	23	no	yes	1.37	no	no	10.36	no	positive	yes	yes	yes	no	no	yes	5	yes	no	NA	pT3a	pNx	negative
134	49	9.8	no	no	5.19	no	no	5.19	no	negative	yes	no	yes	no	yes	yes	3	yes	yes	no	pT2	pNx	negative
136	66	11	no	no	8.24	no	no	8.24	no	negative	only benign samples	only benign samples	only benign samples	only benign samples	only benign samples	yes	1	no	no	NA	pT2	pNx	negative
138	56	16	yes	no	9.89	no	no	9.89	no	negative	only benign samples	only benign samples	only benign samples	only benign samples	only benign samples	no	2	no	no	no	pT3a	pNx	positive
140	62	0.9	no	no	9.6	no	no	9.6	no	negative	yes	no	no	yes	no	yes	1	no	no	NA	pT2	pNx	negative
142	72	16	no	no	0.17	no	no	0.17	no	positive	only benign samples	only benign samples	only benign samples	only benign samples	only benign samples	no	2	no	no	no	pT2	pNx	negative
144	64	15	no	yes	1.36	no	yes	2.42	yes	negative	no	no	no	no	no	no	3	yes	yes	no	pT3a	pNx	negative
146	62	5.6	no	no	7.25	no	no	7.25	no	negative	no	no	no	no	no	yes	5	no	no	NA	pT3a	pNx	negative
148	65	14	no	no	7.15	no	no	7.15	no	positive	yes	yes	yes	no	no	no	4	no	yes	NA	pT3a	pNx	positive
150	65	8.8	no	no	7.23	no	no	7.23	no	positive	yes	yes	yes	no	no	yes	4	no	no	NA	pT3a	pNx	negative
152	69	10	no	yes	2.35	no	yes	4.52	no	positive	yes	yes	yes	no	no	no	3	yes	yes	yes	pT3a	pNx	negative
154	62	4.1	no	no	7.88	no	no	7.88	no	negative	yes	no	no	yes	no	yes	2	yes	no	no	pT3a	pN0	negative
156	67	7.3	no	no	7.49	no	no	7.49	no	negative	no	no	no	no	no	yes	2	no	no	no	pT2	pNx	negative
158	68	4.5	no	no	10.27	no	no	10.27	no	NA	no	no	no	no	no	yes	3	no	no	yes	pT3a	pNx	negative
160	64	9.1	no	no	8.77	no	no	8.77	no	positive	no	no	yes	no	no	yes	4	yes	yes	NA	pT3a	pN0	negative
162	62	4.4	no	no	9.2	no	no	9.2	no	positive	only benign samples	only benign samples	only benign samples	only benign samples	only benign samples	yes	2	no	yes	no	pT2	pNx	negative
164	62	7.9	no	no	7.21	no	no	7.21	no	positive	yes	yes	yes	no	no	yes	2	no	no	no	pT2	pNx	negative
166	71	8.5	no	no	8.34	no	no	8.34	no	positive	yes	yes	yes	no	no	yes	2	yes	no	no	pT2	pNx	negative
168	76	7.3	no	no	8.95	no	no	8.95	no	negative	only benign samples	only benign samples	only benign samples	only benign samples	only benign samples	yes	4	yes	no	NA	pT2	pN0	negative
170	68	7.7	no	no	7.26	no	no	7.26	no	negative	no	no	no	no	no	yes	2	no	no	no	pT2	pNx	negative
172	65	11	no	no	1.58	no	no	1.58	no	negative	no	no	no	no	no	yes	3	yes	no	yes	pT2	pNx	negative
174	67	9.7	no	yes	5.49	no	yes	6.43	no	positive	yes	yes	yes	no	no	yes	3	yes	no	no	pT3a	pNx	positive
176	73	5.7	no	no	3.93	no	no	3.93	no	positive	yes	yes	yes	no	no	no	5	yes	yes	NA	pT3a	pNx	negative
178	63	11	no	no	7.08	no	no	7.08	no	positive	only benign samples	only benign samples	only benign samples	only benign samples	only benign samples	yes	1	no	yes	NA	pT2	pN0	negative
180	64	6.3	no	no	7.57	no	no	7.57	no	positive	no	no	yes	no	no	yes	2	yes	no	no	pT3a	pNx	negative
182	67	9.7	no	no	7.09	no	no	7.09	no	positive	yes	yes	yes	no	no	yes	2	no	no	no	pT3a	pN0	negative
184	69	5.6	no	no	8.82	no	no	8.82	no	negative	only benign samples	only benign samples	only benign samples	only benign samples	only benign samples	yes	2	no	no	no	pT2	pNx	negative
186	58	17	no	no	10.07	no	no	10.07	no	positive	only benign samples	only benign samples	only benign samples	only benign samples	only benign samples	no	2	yes	no	no	pT2	pNx	negative
188	57	14	no	no	9.19	no	no	9.19	no	positive	yes	yes	yes	no	no	yes	3	yes	no	no	pT3a	pNx	negative
190	72	11	yes	yes	7.45	no	no	8.95	no	negative	no	no	no	no	no	yes	3	no	yes	yes	pT3a	pN0	positive
192	60	4.9	no	no	9.98	no	no	9.98	no	negative	no	no	no	no	no	no	3	yes	yes	no	pT2	pNx	negative
194	63	5.6	no	no	8.22	no	no	8.22	no	positive	yes	yes	yes	no	no	yes	2	yes	yes	no	pT3a	pN0	negative
196	52	7.2	no	no	7.09	no	no	7.09	no	positive	no	no	no	no	no	yes	1	no	no	NA	pT2	pNx	negative
198	67	14	no	yes	2.52	no	no	9.31	no	negative	no	no	no	no	no	yes	3	yes	no	no	pT3a	pNx	negative
200	60	12	no	no	8.95	no	no	8.95	no	negative	no	no	no	no	no	yes	3	yes	no	no	pT2	pN0	negative
202	63	67	no	yes	0.11	yes	no	6.19	no	positive	yes	yes	yes	no	no	no	4	yes	no	NA	pT3a	pN1	negative
204	52	7.9	no	no	8.04	no	no	8.04	no	positive	yes	yes	yes	no	no	yes	2	yes	no	no	pT3a	pNx	negative
206	66	12	no	no	8.79	no	no	8.79	no	positive	yes	yes	yes	no	no	yes	2	yes	yes	no	pT3a	pNx	negative
208	59	20	no	yes	5.88	no	yes	6.44	no	positive	yes	yes	yes	no	no	no	4	no	yes	NA	pT3a	pN0	negative
210	47	8.4	no	no	9.86	no	no	9.86	no	positive	yes	yes	yes	no	no	no	2	yes	yes	no	pT3a	pN0	negative
212	68	18	no	yes	2.96	no	no	8.96	no	negative	yes	no	no	yes	no	no	4	no	yes	NA	pT3a	pNx	positive
214	66	24	no	no	8.31	no	no	8.31	no	positive	yes	yes	yes	no	no	yes	2	no	no	no	pT3b	pNx	negative
216	67	20	no	no	9.3	no	no	9.3	no	negative	only benign samples	only benign samples	only benign samples	only benign samples	only benign samples	no	2	no	no	no	pT3a	pNx	positive
218	67	26	yes	no	9.94	no	no	9.94	no	negative	no	no	no	no	no	no	3	yes	no	no	pT3a	pN0	positive
220	66	8.6	no	yes	1	no	yes	4.86	no	NA	no	no	no	no	no	no	2	no	no	no	pT3a	pNx	negative
222	63	9.9	no	no	9.52	no	no	9.52	no	negative	no	no	no	no	no	no	3	no	yes	no	pT2	pN0	negative
224	62	12	no	no	9.16	no	no	9.16	no	NA	only benign samples	only benign samples	only benign samples	only benign samples	only benign samples	no	2	no	no	no	pT2	pN0	negative
226	61	7.6	no	no	8.3	no	no	8.3	no	positive	yes	yes	yes	no	no	yes	2	no	no	no	pT3a	pNx	negative
228	59	25	no	yes	6.11	no	no	8.52	no	NA	yes	no	no	yes	no	no	5	no	no	NA	pT3b	pN1	negative
230	54	12	no	no	8.41	no	no	8.41	no	positive	yes	yes	yes	no	no	yes	2	yes	no	no	pT2	pN0	negative
232	66	12	no	yes	1.23	no	yes	8.53	no	positive	yes	yes	yes	no	no	no	3	yes	no	no	pT3a	pNx	negative
234	61	4.1	no	no	7.52	no	no	7.52	no	NA	only benign samples	only benign samples	only benign samples	only benign samples	only benign samples	yes	2	no	no	no	pT2	pNx	negative
236	68	15	no	no	7.07	no	no	7.07	no	negative	no	no	no	no	no	no	4	no	no	NA	pT3a	pN0	negative
238	56	8.8	no	yes	6.86	no	no	7.64	no	positive	yes	yes	yes	no	no	yes	5	yes	yes	NA	pT3a	pN0	negative
240	61	4.5	no	no	0.09	no	no	0.09	no	NA	yes	no	no	yes	yes	yes	2	yes	yes	no	pT2	pNx	negative
242	61	9.2	no	no	7.98	no	no	7.98	no	positive	yes	yes	yes	no	no	yes	2	no	no	no	pT2	pNx	negative
246	67	7.4	no	no	7.62	no	no	7.62	no	positive	yes	yes	yes	no	no	no	2	yes	yes	no	pT2	pNx	negative
248	58	8.1	no	no	8.07	no	no	8.07	no	negative	NA	NA	NA	NA	NA	yes	2	yes	no	no	pT3a	pNx	negative
250	61	11	no	no	9.78	no	no	9.78	no	positive	NA	NA	NA	NA	NA	yes	3	yes	no	no	pT2	pNx	negative
252	63	7.5	no	yes	1.27	no	no	10.15	no	negative	NA	NA	NA	NA	NA	yes	4	yes	no	NA	pT2	pNx	negative
254	63	8.7	no	no	8.99	no	no	8.99	no	positive	NA	NA	NA	NA	NA	yes	2	yes	no	no	pT3a	pNx	negative
256	70	7.8	no	yes	3.44	no	yes	4.62	no	NA	NA	NA	NA	NA	NA	yes	5	no	yes	NA	pT3a	pN0	negative
258	62	6.7	no	no	1.86	no	no	1.86	no	positive	NA	NA	NA	NA	NA	yes	2	yes	no	no	pT2	pNx	negative
260	68	11	no	no	3.7	no	no	3.7	no	NA	NA	NA	NA	NA	NA	no	1	no	no	NA	pT2	pNx	negative
262	66	7.8	no	no	8.54	no	no	8.54	no	positive	NA	NA	NA	NA	NA	yes	1	no	no	NA	pT2	pNx	negative
264	64	26	no	no	1.39	no	no	1.39	no	negative	NA	NA	NA	NA	NA	no	3	yes	no	yes	pT3a	pNx	positive
266	65	6.2	no	no	8.93	no	no	8.93	no	positive	NA	NA	NA	NA	NA	yes	2	no	no	no	pT3a	pNx	negative
268	53	4.1	no	no	8.53	no	no	8.53	no	positive	NA	NA	NA	NA	NA	yes	2	no	no	no	pT2	pNx	negative
270	71	3.7	no	no	8.97	no	no	8.97	no	positive	NA	NA	NA	NA	NA	yes	4	no	yes	NA	pT2	pNx	negative
272	51	6.6	no	no	8.46	no	no	8.46	no	NA	NA	NA	NA	NA	NA	yes	2	no	no	no	pT2	pNx	negative
274	69	8.5	no	no	4.53	no	no	4.53	no	negative	NA	NA	NA	NA	NA	yes	3	yes	yes	yes	pT3a	pNx	negative
276	66	16	no	yes	1.53	no	no	8.41	no	positive	yes	yes	yes	no	no	yes	5	yes	yes	NA	pT3a	pNx	negative
278	57	6	no	yes	2.95	no	no	9.69	no	positive	NA	NA	NA	NA	NA	yes	3	no	yes	yes	pT3a	pN0	positive
280	52	3.6	no	no	7.36	no	no	7.36	no	positive	NA	NA	NA	NA	NA	yes	2	no	no	no	pT2	pNx	negative
282	61	21	no	yes	2.06	no	yes	4.77	yes	positive	NA	NA	NA	NA	NA	yes	3	yes	no	no	pT3a	pNx	positive
284	66	9.2	no	yes	6.24	no	yes	6.95	no	negative	yes	yes	yes	no	yes	yes	4	yes	yes	NA	pT3a	pN0	negative
286	62	8.9	no	yes	7.12	no	yes	8.68	no	negative	NA	NA	NA	NA	NA	no	3	yes	yes	yes	pT3b	pNx	negative
288	72	12	yes	yes	3.2	no	yes	3.34	no	positive	NA	NA	NA	NA	NA	no	5	yes	yes	NA	pT3a	pN0	positive
290	68	23	no	no	9	no	no	9	no	negative	NA	NA	NA	NA	NA	no	5	no	yes	NA	pT3b	pN1	negative
292	62	78	yes	no	8.08	no	no	8.08	no	positive	yes	yes	yes	no	no	yes	5	yes	yes	NA	pT3a	pN0	positive
294	68	18	no	no	8.95	no	no	8.95	no	positive	NA	NA	NA	NA	NA	yes	3	no	yes	yes	pT3a	pNx	negative
296	69	7.2	no	no	8.87	no	no	8.87	no	negative	NA	NA	NA	NA	NA	yes	3	yes	no	no	pT2	pNx	negative
298	70	9.2	no	yes	6.57	no	no	6.89	no	negative	NA	NA	NA	NA	NA	yes	2	no	no	yes	pT2	pNx	negative
300	74	13	no	yes	0.1	yes	no	10.02	no	positive	NA	NA	NA	NA	NA	yes	3	yes	yes	yes	pT3b	pNx	positive
302	71	26	no	no	5.85	no	no	5.85	no	negative	NA	NA	NA	NA	NA	yes	2	no	no	no	pT3a	pN0	negative
304	62	10	no	no	9.64	no	no	9.64	no	positive	NA	NA	NA	NA	NA	yes	4	no	no	NA	pT3a	pNx	negative
306	68	8.6	no	no	8.24	no	no	8.24	no	negative	NA	NA	NA	NA	NA	yes	2	no	no	no	pT2	pNx	negative
308	60	23	no	yes	9.85	no	no	9.94	no	negative	NA	NA	NA	NA	NA	yes	2	no	yes	no	pT2	pNx	negative
310	76	85	no	yes	5.99	no	no	9.81	no	negative	NA	NA	NA	NA	NA	no	4	yes	no	NA	pT3a	pNx	negative
312	59	7	no	yes	0.02	yes	yes	7.8	yes	positive	NA	NA	NA	NA	NA	yes	5	yes	yes	NA	pT3b	pN1	positive
314	56	4.6	no	no	7.36	no	no	7.36	no	negative	NA	NA	NA	NA	NA	yes	2	no	no	no	pT2	pNx	negative
316	70	11	no	no	3.32	no	no	3.32	no	negative	NA	NA	NA	NA	NA	yes	2	no	no	no	pT2	pNx	negative
318	66	21	no	yes	0.16	yes	yes	7.19	yes	negative	no	no	no	no	no	no	3	no	no	yes	pT3b	pN0	positive
320	59	17	no	no	9.24	no	no	9.24	no	negative	NA	NA	NA	NA	NA	yes	2	no	no	no	pT3a	pNx	negative
322	66	5.8	no	yes	0.66	no	yes	9.15	no	positive	NA	NA	NA	NA	NA	no	4	yes	no	NA	pT3a	pN1	negative
324	70	16	no	no	9.3	no	no	9.3	no	negative	NA	NA	NA	NA	NA	yes	5	yes	no	NA	pT3a	pNx	negative
326	72	36	yes	no	9.64	no	no	9.64	no	negative	NA	NA	NA	NA	NA	no	5	no	no	NA	pT3b	pN0	positive
328	58	6.7	no	no	9.88	no	no	9.88	no	NA	NA	NA	NA	NA	NA	yes	1	no	no	NA	pT2	pNx	negative
330	62	12	no	no	8.98	no	no	8.98	no	negative	NA	NA	NA	NA	NA	yes	3	yes	no	no	pT2	pNx	negative
332	64	25	no	no	4.68	no	no	4.68	no	negative	yes	no	yes	yes	no	yes	3	yes	yes	yes	pT3a	pN0	negative
334	65	9.8	no	no	4.12	no	no	4.12	no	positive	yes	yes	yes	no	no	yes	3	yes	yes	yes	pT3b	pNx	negative
336	63	7.9	no	no	3.93	no	no	3.93	no	positive	NA	NA	NA	NA	NA	no	4	yes	yes	NA	pT3a	pN0	negative
338	54	8.4	no	no	8.76	no	no	8.76	no	positive	NA	NA	NA	NA	NA	no	2	no	yes	no	pT3a	pNx	negative
340	63	23	no	no	7.59	no	no	7.59	no	positive	NA	NA	NA	NA	NA	yes	3	no	yes	no	pT3a	pN0	negative
342	68	8.8	no	no	9.31	no	no	9.31	no	negative	NA	NA	NA	NA	NA	yes	3	no	no	no	pT3a	pNx	negative
344	55	17	no	no	6.55	no	no	6.55	no	negative	NA	NA	NA	NA	NA	no	2	no	no	no	pT3a	pNx	negative
346	63	36	no	yes	0.1	yes	yes	4.01	yes	negative	NA	NA	NA	NA	NA	no	5	yes	yes	NA	pT3b	pN1	positive
348	73	11	no	no	9.19	no	no	9.19	no	negative	NA	NA	NA	NA	NA	yes	3	no	no	no	pT3a	pNx	negative
350	67	10	no	no	8.21	no	no	8.21	no	positive	NA	NA	NA	NA	NA	yes	2	no	no	no	pT3a	pNx	negative
352	67	20	no	no	8.31	no	no	8.31	no	positive	NA	NA	NA	NA	NA	yes	2	no	yes	no	pT2	pNx	negative
354	67	18	no	no	7.91	no	no	7.91	no	NA	NA	NA	NA	NA	NA	yes	3	no	no	no	pT3a	pNx	negative
356	55	6.2	yes	yes	2.52	no	yes	3.09	no	positive	NA	NA	NA	NA	NA	no	4	no	yes	NA	pT3b	pN0	positive
358	72	105	no	yes	9.3	no	yes	10.3	no	negative	no	no	no	no	no	yes	5	yes	no	NA	pT3b	pN0	negative
360	61	12	no	no	8.91	no	no	8.91	no	negative	NA	NA	NA	NA	NA	yes	5	yes	yes	NA	pT3a	pN0	negative
362	68	15	no	yes	1.97	no	yes	3.34	yes	negative	NA	NA	NA	NA	NA	yes	4	yes	yes	NA	pT3a	pN0	negative
364	60	44	no	no	8.15	no	no	8.15	no	negative	NA	NA	NA	NA	NA	no	2	no	no	no	pT2	pN0	negative
366	60	4.8	no	no	9.52	no	no	9.52	no	positive	NA	NA	NA	NA	NA	yes	2	no	no	no	pT3a	pNx	negative
368	59	9.9	no	no	8.92	no	no	8.92	no	negative	NA	NA	NA	NA	NA	yes	1	no	no	NA	pT2	pNx	negative
370	65	7	no	yes	1.79	no	yes	1.96	no	positive	NA	NA	NA	NA	NA	yes	5	yes	yes	NA	pT2	pNx	negative
372	67	11	no	no	9.93	no	no	9.93	no	positive	NA	NA	NA	NA	NA	no	5	yes	no	NA	pT3b	pNx	negative
374	63	4.4	no	no	8.09	no	no	8.09	no	negative	NA	NA	NA	NA	NA	yes	2	no	no	no	pT2	pNx	negative
376	73	9.8	no	yes	0.11	yes	yes	4.75	no	negative	NA	NA	NA	NA	NA	no	3	no	yes	yes	pT3a	pNx	negative
378	53	1.8	no	no	8.31	no	no	8.31	no	positive	NA	NA	NA	NA	NA	yes	1	no	no	NA	pT3a	pNx	negative
380	55	12	no	no	7.75	no	no	7.75	no	positive	yes	yes	yes	no	no	yes	2	no	no	no	pT2	pNx	negative
382	74	27	yes	no	7.69	no	no	7.69	no	positive	NA	NA	NA	NA	NA	no	2	no	no	no	pT3a	pNx	positive
384	71	10	no	yes	6.78	no	no	8.69	no	negative	NA	NA	NA	NA	NA	yes	3	yes	no	no	pT3a	pNx	negative
386	69	6.1	no	no	8.78	no	no	8.78	no	negative	NA	NA	NA	NA	NA	yes	3	no	no	no	pT3a	pNx	negative
388	71	6.2	no	no	7.13	no	no	7.13	no	negative	NA	NA	NA	NA	NA	yes	2	no	yes	no	pT3a	pNx	negative
390	64	49	yes	no	8.6	no	no	8.6	no	positive	NA	NA	NA	NA	NA	no	4	no	yes	NA	pT3b	pN0	positive
392	57	14	no	no	3.19	no	no	3.19	no	negative	NA	NA	NA	NA	NA	no	2	no	no	no	pT3a	pNx	negative
394	62	9.3	no	no	8.59	no	no	8.59	no	positive	NA	NA	NA	NA	NA	yes	2	yes	yes	no	pT3a	pNx	negative
396	66	21	no	no	9.08	no	no	9.08	no	negative	NA	NA	NA	NA	NA	yes	4	no	no	NA	pT2	pNx	negative
398	50	11	no	no	8.56	no	no	8.56	no	negative	NA	NA	NA	NA	NA	yes	3	no	yes	yes	pT2	pN0	negative
400	70	6.2	no	no	8.7	no	no	8.7	no	negative	NA	NA	NA	NA	NA	yes	3	no	no	yes	pT3a	pNx	negative
402	63	38	no	yes	5.71	no	no	9.7	no	positive	NA	NA	NA	NA	NA	no	4	yes	no	NA	pT3a	pN0	positive
404	59	4.5	no	no	6.4	no	no	6.4	no	positive	NA	NA	NA	NA	NA	no	2	no	no	no	pT3a	pNx	positive
406	68	NA	no	no	8.46	no	no	8.46	no	positive	NA	NA	NA	NA	NA	no	2	no	no	no	pT3b	pNx	negative
408	60	3.8	no	no	8.56	no	no	8.56	no	positive	NA	NA	NA	NA	NA	no	2	yes	no	no	pT3a	pNx	negative
410	54	23	no	yes	1.46	no	yes	2.44	no	positive	NA	NA	NA	NA	NA	no	2	yes	no	no	pT3a	pNx	positive
412	63	4	no	no	6.82	no	no	6.82	no	positive	NA	NA	NA	NA	NA	yes	5	no	no	NA	pT3a	pNx	negative
414	66	17	no	no	4.22	no	no	4.22	no	positive	NA	NA	NA	NA	NA	no	2	no	yes	yes	pT3a	pNx	negative
416	55	2.3	no	yes	4.49	no	no	7.42	no	positive	NA	NA	NA	NA	NA	no	4	yes	no	NA	pT3a	pN0	negative
418	61	11	no	no	8.57	no	no	8.57	no	negative	NA	NA	NA	NA	NA	yes	2	no	no	no	pT2	pNx	negative
420	58	9.2	no	no	8.51	no	no	8.51	no	positive	NA	NA	NA	NA	NA	yes	1	no	no	NA	pT2	pNx	negative
422	68	7.2	no	yes	3.24	no	no	7.72	no	positive	NA	NA	NA	NA	NA	no	3	yes	no	no	pT3a	pNx	negative
424	56	26	no	no	8.79	no	no	8.79	no	positive	NA	NA	NA	NA	NA	no	3	yes	no	no	pT3a	pN0	positive
426	65	6.6	no	no	7.38	no	no	7.38	no	positive	NA	NA	NA	NA	NA	yes	3	yes	yes	yes	pT2	pNx	negative
428	69	15	no	yes	0.12	yes	yes	3.97	no	positive	NA	NA	NA	NA	NA	no	3	yes	no	no	pT3a	pNx	positive
430	67	9.7	no	no	7.49	no	no	7.49	no	negative	NA	NA	NA	NA	NA	yes	2	no	no	no	pT2	pNx	negative
434	53	14	no	no	7.12	no	no	7.12	no	positive	yes	yes	yes	no	no	yes	2	no	yes	no	pT3a	pNx	negative
436	68	37	no	yes	3.34	no	no	9.04	no	negative	NA	NA	NA	NA	NA	yes	5	yes	yes	NA	pT3b	pN0	negative
438	64	14	no	yes	4.51	no	yes	4.88	no	negative	NA	NA	NA	NA	NA	yes	2	no	no	no	pT2	pNx	negative
440	67	29	no	yes	1.2	yes	yes	4.88	yes	negative	NA	NA	NA	NA	NA	no	5	yes	no	NA	pT3b	pN1	positive
442	62	7.7	no	no	8.45	no	no	8.45	no	negative	NA	NA	NA	NA	NA	yes	5	yes	no	NA	pT2	pN0	negative
444	64	16	no	no	8.52	no	no	8.52	no	positive	NA	NA	NA	NA	NA	no	3	yes	no	no	pT3a	pNx	negative
446	59	5.8	no	no	8.77	no	no	8.77	no	negative	NA	NA	NA	NA	NA	yes	1	no	no	NA	pT3a	pNx	negative
448	72	7.1	no	no	5.83	no	no	5.83	no	negative	NA	NA	NA	NA	NA	yes	2	no	no	no	pT3a	pNx	negative
452	50	9.7	no	yes	7.47	no	no	9.38	no	NA	NA	NA	NA	NA	NA	no	2	yes	yes	no	pT3a	pNx	negative
454	67	12	yes	no	8.08	no	no	8.08	no	positive	NA	NA	NA	NA	NA	no	3	yes	yes	yes	pT3a	pNx	positive
456	65	3.1	no	no	8.88	no	no	8.88	no	positive	NA	NA	NA	NA	NA	yes	1	no	yes	NA	pT2	pNx	negative
458	58	11	no	no	8.38	no	no	8.38	no	negative	NA	NA	NA	NA	NA	yes	3	yes	yes	no	pT3a	pNx	positive
460	58	29	no	no	7.92	no	no	7.92	no	positive	NA	NA	NA	NA	NA	no	3	yes	yes	yes	pT3a	pNx	negative
462	61	76	no	no	5.3	no	no	5.3	no	negative	NA	NA	NA	NA	NA	yes	4	yes	no	NA	pT2	pN0	negative
464	70	25	no	no	8.79	no	no	8.79	no	positive	NA	NA	NA	NA	NA	yes	2	no	no	no	pT3a	pNx	negative
466	65	13	no	yes	3.07	no	yes	3.58	no	negative	NA	NA	NA	NA	NA	yes	5	no	no	NA	pT3a	pNx	negative
468	67	10	no	no	8.8	no	no	8.8	no	NA	NA	NA	NA	NA	NA	yes	1	no	no	NA	pT2	pNx	negative
470	60	6.9	no	no	9.14	no	no	9.14	no	positive	NA	NA	NA	NA	NA	yes	2	yes	yes	yes	pT3a	pNx	negative
472	57	7.7	no	no	8.78	no	no	8.78	no	negative	NA	NA	NA	NA	NA	yes	2	no	yes	yes	pT2	pNx	negative
474	65	73	no	yes	6.64	yes	no	8.46	no	positive	yes	yes	yes	no	no	yes	5	yes	yes	NA	pT3b	pN1	negative
476	71	9.1	no	yes	1.11	no	no	9.04	no	negative	NA	NA	NA	NA	NA	no	3	yes	no	yes	pT3a	pN0	negative
478	74	14	no	no	9.14	no	no	9.14	no	negative	NA	NA	NA	NA	NA	yes	2	yes	no	no	pT3a	pNx	negative
480	74	18	no	yes	1.6	no	yes	6.85	yes	positive	NA	NA	NA	NA	NA	no	5	yes	yes	NA	pT3b	pN1	negative
482	60	11	no	no	8.07	no	no	8.07	no	negative	NA	NA	NA	NA	NA	yes	3	yes	yes	yes	pT2	pNx	negative
484	70	27	no	no	3.09	no	no	3.09	no	negative	NA	NA	NA	NA	NA	yes	2	no	no	no	pT2	pNx	negative
486	70	49	no	no	8.45	no	no	8.45	no	negative	NA	NA	NA	NA	NA	no	5	yes	yes	NA	pT2	pNx	negative
488	53	16	no	yes	3.33	no	yes	3.6	no	positive	NA	NA	NA	NA	NA	no	3	yes	no	no	pT2	pN0	negative
490	68	54	no	no	8.56	no	no	8.56	no	negative	NA	NA	NA	NA	NA	yes	3	yes	yes	no	pT2	pN0	negative
492	65	14	no	no	8.06	no	no	8.06	no	negative	NA	NA	NA	NA	NA	yes	4	yes	no	NA	pT2	pNx	negative
494	65	13	no	no	8.81	no	no	8.81	no	negative	NA	NA	NA	NA	NA	yes	2	no	no	no	pT2	pNx	negative
496	71	7.3	no	yes	0.1	yes	no	8.28	no	positive	NA	NA	NA	NA	NA	no	5	yes	yes	NA	pT3a	pNx	negative
498	67	11	no	yes	3.28	no	yes	3.53	no	positive	NA	NA	NA	NA	NA	yes	4	no	yes	NA	pT3a	pN0	negative
500	64	12	no	no	7.53	no	no	7.53	no	negative	no	no	no	no	no	yes	2	yes	yes	no	pT3a	pN0	negative
502	55	8.4	no	no	8.38	no	no	8.38	no	positive	NA	NA	NA	NA	NA	no	2	no	no	no	pT2	pNx	negative
504	61	8.6	no	yes	5.23	yes	yes	8.33	yes	negative	NA	NA	NA	NA	NA	no	5	yes	yes	NA	pT3a	pN1	negative
506	63	14	no	no	8.6	no	no	8.6	no	negative	NA	NA	NA	NA	NA	no	2	yes	no	no	pT2	pNx	negative
508	70	23	no	no	8.5	no	no	8.5	no	negative	NA	NA	NA	NA	NA	yes	3	yes	yes	yes	pT2	pN0	negative
510	65	26	no	yes	0.75	yes	yes	1.21	no	negative	NA	NA	NA	NA	NA	no	3	yes	yes	yes	pT3a	pN0	negative
512	60	7.8	no	no	8.33	no	no	8.33	no	positive	NA	NA	NA	NA	NA	yes	2	no	yes	no	pT2	pNx	negative
514	58	6.6	no	no	8.34	no	no	8.34	no	positive	NA	NA	NA	NA	NA	yes	3	yes	no	no	pT3a	pN0	negative
516	67	9.3	no	no	7.63	no	no	7.63	no	negative	no	no	no	no	no	yes	2	no	yes	yes	pT3b	pN0	positive
518	71	26	no	no	0.58	no	no	0.58	no	positive	NA	NA	NA	NA	NA	yes	3	yes	yes	no	pT2	pN0	negative
520	59	15	no	no	8.51	no	no	8.51	no	negative	NA	NA	NA	NA	NA	yes	2	no	no	no	pT2	pNx	negative
522	71	12	no	no	8.87	no	no	8.87	no	negative	NA	NA	NA	NA	NA	no	5	no	yes	NA	pT3a	pN0	negative
524	62	11	no	no	8.48	no	no	8.48	no	negative	no	no	no	no	no	yes	3	yes	no	yes	pT2	pN0	negative
526	52	6.4	no	no	8.31	no	no	8.31	no	negative	NA	NA	NA	NA	NA	no	2	no	no	no	pT2	pNx	negative
528	53	9.2	no	no	6.9	no	no	6.9	no	negative	no	no	no	no	no	yes	1	no	no	NA	pT2	pNx	negative
530	63	11	no	no	6.67	no	no	6.67	no	positive	NA	NA	NA	NA	NA	no	3	yes	no	no	pT2	pN0	negative
532	61	11	no	no	8.36	no	no	8.36	no	positive	NA	NA	NA	NA	NA	no	2	no	no	no	pT2	pNx	negative
534	72	36	no	no	8.54	yes	no	8.54	no	negative	NA	NA	NA	NA	NA	no	3	yes	yes	no	pT3a	pN0	negative
536	67	18	no	yes	1.69	yes	no	8.26	no	negative	NA	NA	NA	NA	NA	yes	3	yes	no	no	pT3a	pN0	negative
538	63	5.6	no	no	8.15	no	no	8.15	no	positive	NA	NA	NA	NA	NA	no	4	no	yes	NA	pT3a	pN1	negative
540	65	17	no	no	8.28	no	no	8.28	no	negative	NA	NA	NA	NA	NA	yes	2	no	no	no	pT3a	pN0	negative
542	70	18	no	yes	5.82	no	yes	9.04	no	positive	NA	NA	NA	NA	NA	yes	3	yes	yes	yes	pT3a	pNx	negative
544	60	11	no	no	8.53	no	no	8.53	no	positive	NA	NA	NA	NA	NA	yes	2	yes	no	no	pT3a	pNx	negative
546	66	13	no	no	8.16	no	no	8.16	no	negative	NA	NA	NA	NA	NA	yes	3	yes	no	yes	pT2	pN0	positive
548	58	22	no	no	7.16	no	no	7.16	no	negative	no	no	no	no	no	yes	3	no	no	no	pT3a	pNx	negative
550	65	7.1	no	yes	0.1	yes	no	0.76	no	positive	yes	yes	yes	no	no	yes	2	yes	yes	no	pT3a	pNx	negative
552	57	4.1	no	yes	3.77	no	no	8.56	no	positive	NA	NA	NA	NA	NA	yes	2	yes	no	no	pT2	pNx	negative
554	56	9.9	no	no	8.1	no	no	8.1	no	positive	NA	NA	NA	NA	NA	no	5	yes	no	NA	pT3a	pN0	negative
556	71	46	yes	no	8.52	no	no	8.52	no	negative	NA	NA	NA	NA	NA	no	2	yes	yes	no	pT3a	pNx	positive
558	62	5.8	no	no	8.29	no	no	8.29	no	NA	NA	NA	NA	NA	NA	yes	2	no	no	no	pT2	pNx	negative
560	67	51	no	no	8.76	no	no	8.76	no	negative	NA	NA	NA	NA	NA	no	4	yes	yes	NA	pT3b	pN0	negative
562	56	11	no	no	8.82	no	no	8.82	no	NA	NA	NA	NA	NA	NA	yes	1	no	no	NA	pT2	pNx	negative
564	56	9.9	no	no	8.1	no	no	8.1	no	positive	yes	yes	yes	no	no	yes	2	yes	yes	no	pT3a	pN0	negative
566	77	44	no	yes	0.44	yes	no	8.76	no	negative	NA	NA	NA	NA	NA	yes	2	yes	yes	yes	pT3a	pNx	positive
568	59	9.8	no	no	8.05	no	no	8.05	no	positive	NA	NA	NA	NA	NA	yes	2	yes	no	no	pT3b	pNx	negative
570	69	9.4	no	no	6.7	no	no	6.7	no	positive	NA	NA	NA	NA	NA	yes	2	yes	yes	no	pT3a	pNx	negative
572	68	11	no	no	6.7	no	no	6.7	no	negative	NA	NA	NA	NA	NA	yes	3	no	no	no	pT2	pNx	negative
574	62	5.5	no	no	8.52	no	no	8.52	no	negative	NA	NA	NA	NA	NA	yes	2	no	no	no	pT2	pNx	negative
576	71	19	no	no	8.76	no	no	8.76	no	positive	NA	NA	NA	NA	NA	no	2	yes	yes	yes	pT3a	pN0	negative
578	61	10	no	no	8.7	no	no	8.7	no	positive	NA	NA	NA	NA	NA	yes	2	no	yes	no	pT3a	pN0	positive
580	70	12	yes	no	7.99	no	no	7.99	no	negative	NA	NA	NA	NA	NA	no	3	yes	yes	yes	pT2	pNx	positive
582	63	5.7	no	no	8.73	no	no	8.73	no	positive	NA	NA	NA	NA	NA	no	2	no	no	no	pT3a	pNx	negative
584	62	34	yes	yes	3.18	yes	yes	3.62	yes	positive	NA	NA	NA	NA	NA	no	5	yes	yes	NA	pT3b	pN1	positive
586	59	11	no	no	7.8	no	no	7.8	no	positive	NA	NA	NA	NA	NA	yes	2	no	no	no	pT3a	pNx	negative
588	81	11	no	no	7.35	no	no	7.35	no	negative	NA	NA	NA	NA	NA	yes	4	yes	no	NA	pT3a	pNx	negative
590	57	11	no	yes	5.6	no	no	8.95	no	NA	NA	NA	NA	NA	NA	no	3	yes	yes	no	pT2	pNx	negative
592	55	8.7	no	yes	1.13	no	yes	3.46	no	positive	NA	NA	NA	NA	NA	yes	3	yes	yes	no	pT3a	pNx	negative
594	59	14	no	no	8.3	no	no	8.3	no	negative	NA	NA	NA	NA	NA	no	1	no	no	NA	pT2	pNx	negative
596	63	12	no	no	9.05	no	no	9.05	no	positive	NA	NA	NA	NA	NA	yes	2	no	no	no	pT3a	pNx	negative
598	66	25	no	no	7.18	no	no	7.18	no	negative	no	no	no	no	no	yes	4	yes	no	NA	pT3a	pNx	negative
600	55	5.6	no	no	8.77	no	no	8.77	no	negative	NA	NA	NA	NA	NA	yes	3	no	yes	yes	pT3a	pNx	negative
602	56	6.4	no	no	8.15	no	no	8.15	no	negative	NA	NA	NA	NA	NA	yes	1	no	no	NA	pT2	pNx	negative
604	72	18	no	yes	8.1	no	no	9.28	no	positive	yes	yes	yes	no	no	yes	2	no	no	no	pT3a	pNx	negative
606	64	9.7	no	yes	1.13	no	yes	4.13	no	positive	yes	yes	yes	no	no	yes	2	yes	no	no	pT3b	pNx	negative
608	70	9.7	no	no	8.11	no	no	8.11	no	positive	NA	NA	NA	NA	NA	yes	3	yes	yes	no	pT3a	pNx	negative
610	62	10	no	no	7.97	no	no	7.97	no	positive	NA	NA	NA	NA	NA	yes	2	no	yes	no	pT2	pNx	negative
612	55	7.7	no	no	8.17	no	no	8.17	no	positive	NA	NA	NA	NA	NA	yes	2	no	no	no	pT2	pNx	negative
614	62	31	no	yes	2.91	no	yes	6.43	no	positive	NA	NA	NA	NA	NA	yes	4	yes	no	NA	pT3a	pNx	negative
616	66	10	no	no	8.2	no	no	8.2	no	negative	NA	NA	NA	NA	NA	no	3	no	no	no	pT2	pNx	negative
618	62	5.1	yes	no	8.38	no	no	8.38	no	negative	NA	NA	NA	NA	NA	yes	4	yes	no	NA	pT3a	pN0	positive
620	68	16	no	no	8.45	no	no	8.45	no	negative	NA	NA	NA	NA	NA	yes	3	no	yes	yes	pT3a	pNx	negative
622	62	7.1	no	no	8.76	no	no	8.76	no	NA	NA	NA	NA	NA	NA	yes	2	no	no	no	pT2	pNx	negative
624	74	38	no	no	4.53	no	no	4.53	no	negative	NA	NA	NA	NA	NA	no	5	no	yes	NA	pT3a	pNx	negative
626	65	8.2	no	yes	4.29	no	yes	9.3	no	positive	NA	NA	NA	NA	NA	no	3	yes	yes	no	pT3a	pN0	negative
628	68	9.5	no	no	6.47	no	no	6.47	no	positive	NA	NA	NA	NA	NA	no	2	no	no	no	pT3a	pNx	negative
630	63	89	no	yes	0.09	yes	no	5.26	no	positive	NA	NA	NA	NA	NA	no	5	yes	no	NA	pT3b	pN1	negative
632	67	10	no	no	8.18	no	no	8.18	no	negative	NA	NA	NA	NA	NA	no	2	no	no	no	pT2	pNx	negative
634	69	10	no	no	8	no	no	8	no	negative	NA	NA	NA	NA	NA	yes	1	no	no	NA	pT2	pNx	negative
636	51	3.6	no	no	8.08	no	no	8.08	no	negative	NA	NA	NA	NA	NA	yes	2	no	no	no	pT3a	pNx	negative
638	58	22	no	no	4.46	no	no	4.46	no	negative	NA	NA	NA	NA	NA	no	2	yes	no	no	pT3a	pN0	negative
640	71	13	no	no	8.03	no	no	8.03	no	negative	NA	NA	NA	NA	NA	no	2	no	no	no	pT2	pNx	negative
642	50	8.7	no	yes	1.03	no	yes	8.37	no	positive	NA	NA	NA	NA	NA	yes	3	yes	no	no	pT2	pNx	negative
644	50	4.4	no	no	8.29	no	no	8.29	no	negative	NA	NA	NA	NA	NA	no	1	no	no	NA	pT2	pNx	negative
646	69	1.6	no	no	8.58	no	no	8.58	no	positive	NA	NA	NA	NA	NA	yes	2	yes	no	no	pT2	pNx	negative
648	58	22	no	no	8.76	no	no	8.76	no	negative	NA	NA	NA	NA	NA	yes	2	no	no	no	pT2	pNx	negative
650	67	29	no	no	7.14	no	no	7.14	no	negative	no	no	no	no	no	yes	2	no	yes	yes	pT2	pNx	negative
652	61	5.8	no	no	0.98	no	no	0.98	no	positive	NA	NA	NA	NA	NA	yes	2	yes	no	no	pT2	pNx	negative
654	61	11	no	yes	4.14	no	no	8.96	no	positive	NA	NA	NA	NA	NA	yes	4	yes	yes	NA	pT2	pN0	negative
656	64	6.5	no	no	8.53	no	no	8.53	no	negative	NA	NA	NA	NA	NA	no	2	no	no	no	pT2	pNx	negative
658	55	8.7	no	no	7.65	no	no	7.65	no	positive	NA	NA	NA	NA	NA	no	2	yes	no	no	pT3a	pNx	negative
660	69	3.4	no	no	7.59	no	no	7.59	no	positive	NA	NA	NA	NA	NA	no	3	no	yes	yes	pT3a	pNx	negative
662	70	34	yes	yes	7.9	no	no	8.36	no	negative	NA	NA	NA	NA	NA	no	4	no	no	NA	pT3a	pNx	positive
664	64	10	no	no	8.34	no	no	8.34	no	negative	NA	NA	NA	NA	NA	yes	2	yes	no	no	pT2	pNx	negative
666	57	19	no	yes	0.11	yes	yes	0.21	no	positive	NA	NA	NA	NA	NA	yes	4	yes	yes	NA	pT3b	pN1	positive
668	62	17	no	no	8.53	no	no	8.53	no	positive	NA	NA	NA	NA	NA	no	3	yes	no	no	pT3a	pNx	negative
670	65	53	no	yes	0.08	yes	yes	0.65	no	positive	NA	NA	NA	NA	NA	no	4	yes	no	NA	pT3b	pN0	positive
672	66	3	no	no	1.51	no	no	1.51	no	negative	NA	NA	NA	NA	NA	yes	5	yes	yes	NA	pT3b	pN0	negative
674	70	11	no	no	6.89	no	no	6.89	no	NA	yes	yes	yes	no	no	yes	5	yes	yes	NA	pT3a	pNx	negative
676	65	35	no	yes	0.11	yes	no	8.89	no	NA	NA	NA	NA	NA	NA	no	5	yes	yes	NA	pT3a	pN0	positive
678	75	21	no	yes	2.04	no	yes	5.24	no	negative	NA	NA	NA	NA	NA	yes	5	no	yes	NA	pT3a	pNx	positive
680	69	56	no	no	1.95	yes	no	1.95	no	positive	NA	NA	NA	NA	NA	yes	3	yes	no	yes	pT3a	pNx	negative
682	62	13	no	no	7.95	no	no	7.95	no	positive	NA	NA	NA	NA	NA	no	2	yes	no	no	pT2	pNx	negative
684	69	7.7	no	no	8.03	no	no	8.03	no	positive	NA	NA	NA	NA	NA	yes	2	yes	no	no	pT3a	pNx	negative
686	62	6.3	no	no	8.95	no	no	8.95	no	negative	NA	NA	NA	NA	NA	yes	2	no	yes	no	pT3a	pNx	negative
688	56	11	no	no	6.79	no	no	6.79	no	negative	no	no	no	no	no	yes	4	yes	yes	NA	pT3a	pNx	negative
690	63	16	no	no	7.38	no	no	7.38	no	negative	NA	NA	NA	NA	NA	no	2	yes	no	no	pT2	pNx	negative
692	74	23	no	no	7.42	no	no	7.42	no	negative	no	no	yes	no	no	yes	2	yes	yes	yes	pT2	pNx	negative
694	60	9.7	no	no	8.39	no	no	8.39	no	NA	NA	NA	NA	NA	NA	yes	1	no	no	NA	pT2	pNx	negative
696	61	13	no	no	8.41	no	no	8.41	no	NA	NA	NA	NA	NA	NA	no	3	no	no	no	pT3a	pNx	negative
698	63	6.1	no	no	8.44	no	no	8.44	no	NA	NA	NA	NA	NA	NA	yes	3	yes	no	no	pT2	pNx	negative
700	59	20	no	no	6.88	no	no	6.88	no	positive	NA	NA	NA	NA	NA	no	1	no	no	NA	pT2	pNx	negative
702	69	4.7	no	no	8.18	no	no	8.18	no	positive	NA	NA	NA	NA	NA	yes	2	no	yes	no	pT2	pNx	negative
704	58	8.8	no	no	7.23	no	no	7.23	no	negative	yes	no	yes	yes	no	yes	5	yes	yes	NA	pT2	pNx	negative
706	66	9.7	no	no	8.39	no	no	8.39	no	NA	NA	NA	NA	NA	NA	no	2	no	no	no	pT3a	pNx	positive
708	64	19	no	no	7.97	no	no	7.97	no	negative	NA	NA	NA	NA	NA	no	4	yes	no	NA	pT2	pN0	negative
710	68	16	no	no	7.98	no	no	7.98	no	negative	NA	NA	NA	NA	NA	yes	3	yes	yes	no	pT3a	pNx	negative
712	61	6.9	no	no	8.15	no	no	8.15	no	NA	NA	NA	NA	NA	NA	yes	2	no	no	no	pT2	pNx	negative
714	65	19	no	no	8.5	no	no	8.5	no	negative	NA	NA	NA	NA	NA	yes	3	yes	no	no	pT2	pNx	negative
716	64	4.2	no	no	7.92	no	no	7.92	no	positive	NA	NA	NA	NA	NA	yes	1	no	no	NA	pT2	pNx	negative
718	75	12	no	no	7.25	no	no	7.25	no	positive	yes	yes	yes	no	no	yes	3	yes	yes	yes	pT3b	pNx	negative
720	72	12	no	no	8.06	no	no	8.06	no	negative	NA	NA	NA	NA	NA	yes	2	no	no	no	pT2	pNx	negative
722	55	18	no	no	9.1	no	no	9.1	no	negative	NA	NA	NA	NA	NA	yes	2	no	no	no	pT3a	pNx	positive
724	64	11	no	yes	0.16	yes	no	7.96	no	positive	NA	NA	NA	NA	NA	yes	2	no	yes	no	pT3a	pNx	negative
726	64	17	no	yes	4.46	no	no	7.49	no	negative	NA	NA	NA	NA	NA	yes	2	no	yes	no	pT3a	pNx	negative
728	66	4.5	no	no	7.91	no	no	7.91	no	positive	NA	NA	NA	NA	NA	yes	2	yes	no	no	pT3a	pNx	negative
730	68	2.4	no	no	7.04	no	no	7.04	no	negative	NA	NA	NA	NA	NA	yes	2	no	no	no	pT3a	pNx	positive
732	63	25	no	yes	0.1	yes	yes	8.1	yes	positive	NA	NA	NA	NA	NA	yes	3	yes	yes	yes	pT3b	pNx	negative
734	73	13	no	no	7.04	no	no	7.04	no	negative	NA	NA	NA	NA	NA	yes	1	no	no	NA	pT2	pNx	negative
736	66	7.2	no	yes	1.49	no	yes	3.32	no	positive	NA	NA	NA	NA	NA	yes	5	yes	yes	NA	pT3a	pN0	negative
738	59	12	no	no	8.43	no	no	8.43	no	positive	NA	NA	NA	NA	NA	no	3	yes	no	no	pT2	pNx	negative
740	57	6.7	no	no	7.76	no	no	7.76	no	negative	no	no	no	no	no	yes	3	yes	yes	yes	pT2	pN0	negative
742	59	20	no	yes	2.38	no	yes	3.07	no	positive	yes	no	no	yes	no	no	3	yes	yes	yes	pT3b	pNx	negative
744	57	7.7	no	no	8.7	no	no	8.7	no	negative	NA	NA	NA	NA	NA	no	3	yes	yes	no	pT3a	pNx	negative
746	61	8.7	no	no	7.19	no	no	7.19	no	positive	NA	NA	NA	NA	NA	no	2	yes	yes	yes	pT3a	pNx	negative
748	61	7.7	no	no	8.72	no	no	8.72	no	negative	NA	NA	NA	NA	NA	yes	2	no	no	no	pT2	pNx	negative
750	47	33	no	no	7.9	no	no	7.9	no	positive	NA	NA	NA	NA	NA	no	3	no	no	no	pT3a	pN0	negative
752	66	13	no	yes	4.13	no	yes	7.01	no	positive	NA	NA	NA	NA	NA	yes	3	no	yes	yes	pT3a	pNx	negative
754	68	4.8	no	no	5.72	no	no	5.72	no	positive	NA	NA	NA	NA	NA	yes	2	yes	no	no	pT2	pNx	negative
756	66	12	no	no	8.8	no	no	8.8	no	positive	NA	NA	NA	NA	NA	yes	3	yes	no	no	pT3a	pNx	negative
758	67	33	no	no	8.01	no	no	8.01	no	negative	NA	NA	NA	NA	NA	no	4	yes	no	NA	pT2	pN0	negative
760	64	3.9	no	no	8.38	no	no	8.38	no	NA	NA	NA	NA	NA	NA	yes	2	no	no	no	pT3a	pNx	negative
762	63	22	no	no	7.03	no	no	7.03	no	negative	NA	NA	NA	NA	NA	yes	3	yes	no	no	pT3a	pN0	negative
764	64	10	no	yes	0.11	yes	yes	9.39	no	negative	NA	NA	NA	NA	NA	yes	3	yes	no	no	pT3a	pN1	negative
766	61	50	yes	no	8.61	no	no	8.61	no	negative	NA	NA	NA	NA	NA	yes	3	yes	no	no	pT3a	pN0	positive
768	62	16	no	no	6.93	no	no	6.93	no	positive	yes	yes	yes	no	no	no	3	yes	yes	yes	pT3b	pNx	negative
770	59	4.1	no	no	7.84	no	no	7.84	no	positive	NA	NA	NA	NA	NA	yes	2	no	no	no	pT3a	pNx	negative
772	65	15	no	yes	0.14	yes	no	7.81	no	negative	NA	NA	NA	NA	NA	no	3	no	yes	no	pT2	pN0	positive
774	67	34	no	yes	0.02	yes	yes	5.2	yes	positive	NA	NA	NA	NA	NA	no	4	yes	no	NA	pT3a	pNx	positive
776	59	13	no	yes	2.1	no	no	8.77	no	negative	no	no	no	no	no	yes	3	yes	no	no	pT3b	pNx	positive
778	62	17	no	yes	2.66	no	yes	3.12	no	positive	NA	NA	NA	NA	NA	no	3	yes	yes	no	pT3b	pNx	negative
780	74	11	no	no	7.92	no	no	7.92	no	positive	NA	NA	NA	NA	NA	yes	2	yes	no	no	pT3a	pNx	negative
782	66	6.4	no	no	7.73	no	no	7.73	no	negative	NA	NA	NA	NA	NA	yes	2	no	no	yes	pT2	pNx	negative
784	70	13	no	yes	3.24	no	yes	5.27	no	negative	NA	NA	NA	NA	NA	yes	3	yes	yes	yes	pT3a	pN0	negative
786	63	5.1	no	no	7.66	no	no	7.66	no	negative	NA	NA	NA	NA	NA	yes	3	yes	no	no	pT2	pNx	negative
788	66	8	no	no	7.81	no	no	7.81	no	positive	NA	NA	NA	NA	NA	yes	1	no	no	NA	pT2	pNx	negative
790	49	18	no	no	6.52	no	no	6.52	no	positive	NA	NA	NA	NA	NA	yes	2	yes	yes	no	pT3a	pN0	negative
792	64	30	no	yes	8.26	no	no	8.95	no	negative	NA	NA	NA	NA	NA	no	2	yes	no	yes	pT2	pNx	negative
794	50	5.7	no	no	7.13	no	no	7.13	no	negative	NA	NA	NA	NA	NA	no	2	no	no	no	pT3a	pNx	negative
796	64	6.3	no	no	2.25	no	no	2.25	no	positive	NA	NA	NA	NA	NA	yes	3	yes	yes	yes	pT3b	pN0	negative
798	54	14	no	yes	0.11	yes	yes	0.5	no	negative	NA	NA	NA	NA	NA	no	4	no	no	NA	pT2	pN0	negative
800	54	14	no	no	8.44	no	no	8.44	no	positive	NA	NA	NA	NA	NA	yes	2	no	yes	no	pT3a	pNx	negative
802	58	8	no	no	4.7	no	no	4.7	no	negative	NA	NA	NA	NA	NA	yes	2	no	no	no	pT2	pNx	negative
804	56	6	no	no	7.75	no	no	7.75	no	positive	NA	NA	NA	NA	NA	no	2	yes	no	no	pT3a	pNx	negative
806	70	12	no	no	7.8	no	no	7.8	no	positive	NA	NA	NA	NA	NA	yes	1	no	no	NA	pT2	pNx	negative
808	71	13	no	no	8.06	no	no	8.06	no	negative	NA	NA	NA	NA	NA	no	3	yes	no	no	pT2	pN0	negative
810	53	11	no	no	7.57	no	no	7.57	no	positive	NA	NA	NA	NA	NA	no	2	no	no	no	pT2	pNx	negative
812	66	11	no	yes	0.44	no	yes	0.92	no	NA	NA	NA	NA	NA	NA	yes	4	yes	no	NA	pT2	pN0	negative
814	71	8.2	no	no	7.55	no	no	7.55	no	negative	NA	NA	NA	NA	NA	no	3	no	no	no	pT2	pNx	negative
816	67	19	no	no	7.82	no	no	7.82	no	negative	NA	NA	NA	NA	NA	yes	2	no	yes	yes	pT3a	pNx	negative
818	67	6.3	no	no	5.82	no	no	5.82	no	positive	NA	NA	NA	NA	NA	yes	2	no	yes	no	pT2	pN0	negative
820	57	8.8	no	no	6.33	no	no	6.33	no	negative	NA	NA	NA	NA	NA	yes	2	no	yes	no	pT2	pNx	negative
822	70	11	no	yes	3.32	no	no	8.45	no	positive	NA	NA	NA	NA	NA	yes	2	no	no	no	pT2	pNx	negative
824	59	8.9	no	yes	7.37	no	no	8.55	no	positive	NA	NA	NA	NA	NA	yes	2	yes	no	no	pT3a	pNx	negative
826	68	9	no	no	7.61	no	no	7.61	no	positive	NA	NA	NA	NA	NA	yes	3	yes	yes	no	pT2	pNx	negative
828	60	8.1	no	no	8.1	no	no	8.1	no	positive	NA	NA	NA	NA	NA	yes	3	yes	no	yes	pT3a	pN0	positive
830	63	30	no	yes	0.15	yes	yes	0.35	no	NA	NA	NA	NA	NA	NA	no	2	no	no	no	pT3a	pNx	positive
832	69	3.5	no	no	7.38	no	no	7.38	no	positive	NA	NA	NA	NA	NA	yes	1	no	no	NA	pT2	pNx	negative
834	62	44	no	no	8.27	no	no	8.27	no	negative	yes	yes	yes	no	no	yes	5	yes	yes	NA	pT3b	pN0	negative
836	73	9.3	no	no	6.64	no	no	6.64	no	negative	NA	NA	NA	NA	NA	yes	5	no	yes	NA	pT3a	pNx	negative
838	67	2.1	no	no	7.39	no	no	7.39	no	negative	NA	NA	NA	NA	NA	yes	1	no	no	NA	pT2	pNx	negative
840	63	9.7	yes	no	8.19	no	no	8.19	no	negative	NA	NA	NA	NA	NA	yes	4	yes	no	NA	pT3b	pN0	positive
842	50	3.7	no	no	8.33	no	no	8.33	no	positive	NA	NA	NA	NA	NA	yes	2	no	yes	no	pT2	pNx	negative
844	67	0.7	no	no	7.78	no	no	7.78	no	negative	NA	NA	NA	NA	NA	yes	1	no	no	NA	pT2	pNx	negative
846	57	9.7	no	no	6.63	no	no	6.63	no	negative	no	no	no	no	no	yes	2	no	no	no	pT2	pNx	negative
848	51	8.2	no	no	8.3	no	no	8.3	no	positive	NA	NA	NA	NA	NA	no	2	yes	yes	no	pT2	pNx	negative
850	58	16	no	no	7.01	no	no	7.01	no	positive	NA	NA	NA	NA	NA	no	2	no	no	no	pT2	pNx	negative
852	61	5.8	no	no	8.42	no	no	8.42	no	positive	no	no	no	no	no	no	2	no	no	no	pT3a	pN0	negative
854	47	13	no	no	7.25	no	no	7.25	no	positive	yes	yes	yes	no	no	yes	2	yes	yes	no	pT2	pNx	negative
856	47	14	no	yes	3.24	no	no	8.49	no	positive	yes	yes	yes	no	no	no	4	yes	yes	NA	pT3b	pN1	negative
858	65	12	no	yes	0.91	no	yes	1.14	no	positive	NA	NA	NA	NA	NA	no	4	no	no	NA	pT2	pNx	negative
860	55	5.4	no	no	6.87	no	no	6.87	no	positive	NA	NA	NA	NA	NA	yes	2	no	no	no	pT2	pNx	negative
862	56	5.9	no	no	8.34	no	no	8.34	no	positive	NA	NA	NA	NA	NA	yes	2	no	no	no	pT2	pNx	negative
864	67	10	no	no	7.06	no	no	7.06	no	positive	NA	NA	NA	NA	NA	no	2	no	yes	no	pT3a	pNx	negative
866	57	7.4	no	no	8.18	no	no	8.18	no	positive	yes	yes	yes	no	no	yes	2	no	yes	no	pT2	pNx	negative
868	65	9.4	no	no	6.88	no	no	6.88	no	negative	NA	NA	NA	NA	NA	no	2	no	no	no	pT3a	pNx	negative
870	66	24	no	yes	2.47	yes	yes	7.03	no	positive	NA	NA	NA	NA	NA	no	3	yes	no	no	pT2	pNx	negative
872	72	13	no	no	6.79	no	no	6.79	no	negative	no	no	no	no	no	yes	2	no	yes	yes	pT2	pN0	negative
874	67	5	no	no	6.55	no	no	6.55	no	positive	NA	NA	NA	NA	NA	yes	3	yes	yes	yes	pT3a	pNx	positive
876	67	33	no	yes	1.52	no	yes	8.59	no	positive	NA	NA	NA	NA	NA	yes	3	yes	no	no	pT3b	pNx	negative
878	74	64	no	yes	0.15	yes	yes	0.45	no	negative	NA	NA	NA	NA	NA	no	4	yes	no	NA	pT3b	pN0	positive
880	74	3.4	no	no	3.69	yes	no	3.69	no	positive	NA	NA	NA	NA	NA	yes	2	yes	no	no	pT3a	pN0	negative
882	60	13	no	no	8.22	no	no	8.22	no	negative	NA	NA	NA	NA	NA	yes	2	no	yes	no	pT2	pN0	negative
884	59	3.8	no	no	8.13	no	no	8.13	no	negative	NA	NA	NA	NA	NA	yes	2	no	yes	no	pT2	pNx	negative
886	64	3	no	yes	1.91	no	no	7.2	no	negative	NA	NA	NA	NA	NA	no	2	no	no	no	pT3b	pNx	negative
888	62	3.8	no	no	7.33	no	no	7.33	no	positive	NA	NA	NA	NA	NA	yes	2	no	yes	no	pT2	pNx	negative
890	60	2.8	no	no	5.23	no	no	5.23	no	negative	NA	NA	NA	NA	NA	yes	1	no	no	NA	pT2	pNx	negative
892	75	5	no	no	7.91	no	no	7.91	no	positive	yes	yes	yes	no	no	yes	3	yes	no	yes	pT3a	pN0	negative
894	64	21	yes	no	7.7	no	no	7.7	no	positive	yes	yes	yes	no	no	no	5	yes	no	NA	pT3b	pN0	positive
896	55	4.8	no	no	7.29	no	no	7.29	no	positive	NA	NA	NA	NA	NA	yes	2	yes	no	no	pT2	pNx	negative
898	63	5	no	no	6.85	no	no	6.85	no	negative	NA	NA	NA	NA	NA	yes	2	no	no	no	pT2	pNx	negative
900	64	15	no	no	7.23	no	no	7.23	no	positive	NA	NA	NA	NA	NA	yes	2	yes	no	no	pT2	pNx	negative
902	66	11	no	no	4.62	no	no	4.62	no	positive	NA	NA	NA	NA	NA	yes	2	yes	yes	no	pT2	pNx	negative
904	72	55	no	yes	0.08	yes	yes	4.52	yes	NA	NA	NA	NA	NA	NA	no	5	no	no	NA	pT3a	pN1	positive
906	72	4.3	no	no	4.57	no	no	4.57	no	positive	NA	NA	NA	NA	NA	yes	3	yes	yes	yes	pT2	pNx	negative
908	56	13	no	no	6.75	no	no	6.75	no	negative	NA	NA	NA	NA	NA	yes	2	no	no	no	pT2	pNx	negative
910	62	10	no	no	7.38	no	no	7.38	no	negative	NA	NA	NA	NA	NA	yes	2	no	yes	no	pT3a	pNx	negative
912	72	13	no	yes	2.5	no	yes	5.19	no	positive	NA	NA	NA	NA	NA	yes	2	yes	no	no	pT3b	pNx	negative
914	65	16	no	no	7.03	no	no	7.03	no	positive	NA	NA	NA	NA	NA	yes	2	yes	no	no	pT3a	pNx	negative
916	58	5.8	no	no	6.73	no	no	6.73	no	positive	NA	NA	NA	NA	NA	yes	3	yes	no	no	pT2	pNx	negative
918	64	5.8	no	no	7.25	no	no	7.25	no	positive	NA	NA	NA	NA	NA	no	2	no	no	no	pT2	pNx	negative
920	67	32	no	yes	4.14	no	yes	4.76	no	negative	NA	NA	NA	NA	NA	no	2	yes	yes	yes	pT3a	pN0	negative
924	59	6.5	no	no	7.36	no	no	7.36	no	positive	NA	NA	NA	NA	NA	yes	2	yes	no	no	pT2	pNx	negative
926	76	11	no	yes	3.7	no	no	6.17	no	negative	NA	NA	NA	NA	NA	yes	5	no	no	NA	pT3b	pNx	negative
928	69	40	no	no	7.06	no	no	7.06	no	negative	NA	NA	NA	NA	NA	no	2	yes	yes	no	pT2	pNx	negative
930	74	40	no	no	8.11	no	no	8.11	no	negative	NA	NA	NA	NA	NA	no	3	yes	no	no	pT3a	pN0	negative
932	68	23	no	no	6.96	no	no	6.96	no	positive	NA	NA	NA	NA	NA	yes	2	yes	yes	yes	pT3a	pN0	negative
934	67	29	no	no	6.95	no	no	6.95	no	negative	NA	NA	NA	NA	NA	yes	4	yes	no	NA	pT2	pN0	negative
936	67	6.7	no	no	7.14	no	no	7.14	no	negative	NA	NA	NA	NA	NA	yes	2	no	no	no	pT2	pNx	negative
938	54	5.2	no	yes	3.1	no	yes	4.38	no	negative	NA	NA	NA	NA	NA	yes	1	no	no	NA	pT3a	pNx	negative
940	70	11	no	no	7.92	no	no	7.92	no	negative	no	no	no	no	no	no	3	no	no	yes	pT3b	pNx	negative
942	60	20	no	yes	4.06	no	no	7.13	no	negative	yes	no	yes	yes	no	yes	3	yes	no	yes	pT3a	pN1	negative
944	62	16	no	no	7.09	no	no	7.09	no	positive	NA	NA	NA	NA	NA	no	1	no	no	NA	pT2	pNx	negative
946	66	4	no	no	7.31	no	no	7.31	no	negative	NA	NA	NA	NA	NA	no	2	no	no	no	pT2	pNx	negative
948	66	5.8	no	no	7.59	no	no	7.59	no	positive	NA	NA	NA	NA	NA	no	1	no	no	NA	pT2	pNx	negative
950	65	6.9	no	no	6.71	no	no	6.71	no	negative	NA	NA	NA	NA	NA	no	2	no	no	no	pT2	pNx	negative
952	60	8.4	no	no	7.4	no	no	7.4	no	negative	NA	NA	NA	NA	NA	yes	3	yes	yes	no	pT3a	pNx	negative
954	60	8.2	no	no	7.69	no	no	7.69	no	positive	NA	NA	NA	NA	NA	yes	3	yes	yes	no	pT3a	pNx	negative
956	72	22	no	no	6.51	no	no	6.51	no	negative	NA	NA	NA	NA	NA	yes	3	yes	no	no	pT3a	pNx	negative
958	64	7.5	no	no	7.26	no	no	7.26	no	positive	NA	NA	NA	NA	NA	no	2	yes	yes	yes	pT3a	pN0	negative
960	59	7.1	no	no	7.59	no	no	7.59	no	NA	NA	NA	NA	NA	NA	yes	2	no	no	no	pT2	pNx	negative
962	57	4.9	no	no	6.99	no	no	6.99	no	positive	NA	NA	NA	NA	NA	yes	2	yes	no	no	pT2	pNx	negative
964	66	8.9	no	no	7.23	no	no	7.23	no	negative	NA	NA	NA	NA	NA	yes	2	no	no	no	pT2	pNx	negative
966	56	0.7	no	no	5.97	no	no	5.97	no	negative	NA	NA	NA	NA	NA	yes	1	no	no	NA	pT2	pNx	negative
968	70	8	yes	yes	1.9	yes	yes	3.7	no	negative	no	no	no	no	no	yes	4	yes	yes	NA	pT3a	pNx	positive
970	63	3	no	no	7.69	no	no	7.69	no	negative	NA	NA	NA	NA	NA	yes	2	yes	yes	no	pT3a	pNx	negative
972	51	5.8	no	no	7.15	no	no	7.15	no	negative	NA	NA	NA	NA	NA	yes	2	yes	no	no	pT2	pN0	negative
974	69	9	no	no	7.93	no	no	7.93	no	negative	NA	NA	NA	NA	NA	yes	2	no	no	no	pT2	pNx	negative
976	68	20	no	no	7.28	no	no	7.28	no	positive	NA	NA	NA	NA	NA	yes	2	yes	no	no	pT3a	pNx	negative
978	66	9.6	no	no	7.65	no	no	7.65	no	positive	NA	NA	NA	NA	NA	yes	2	no	no	no	pT2	pNx	positive
980	61	14	no	yes	3.86	no	no	7.27	no	negative	NA	NA	NA	NA	NA	yes	3	yes	no	no	pT3a	pNx	negative
982	59	6.4	no	no	6.62	no	no	6.62	no	positive	NA	NA	NA	NA	NA	yes	2	yes	no	no	pT2	pNx	negative
984	48	2.8	no	no	7.8	no	no	7.8	no	positive	NA	NA	NA	NA	NA	yes	2	yes	no	no	pT2	pNx	negative
986	65	11	no	no	8.06	no	no	8.06	no	positive	NA	NA	NA	NA	NA	yes	2	yes	no	no	pT2	pNx	positive
988	59	18	no	no	6.44	no	no	6.44	no	negative	NA	NA	NA	NA	NA	yes	2	yes	no	no	pT3a	pNx	negative
990	53	3.1	no	no	6.81	no	no	6.81	no	negative	NA	NA	NA	NA	NA	yes	2	yes	no	no	pT2	pNx	negative
992	55	20	no	yes	2.34	no	yes	2.55	no	positive	yes	yes	yes	no	no	yes	4	yes	yes	NA	pT3b	pN0	positive
994	57	9	no	yes	7.28	no	yes	7.78	no	positive	NA	NA	NA	NA	NA	yes	3	yes	no	no	pT2	pNx	negative
996	59	9.4	no	no	4.21	no	no	4.21	no	negative	NA	NA	NA	NA	NA	yes	2	no	no	no	pT2	pNx	negative
998	64	9.6	no	no	7.59	no	no	7.59	no	negative	NA	NA	NA	NA	NA	yes	2	no	no	no	pT2	pNx	negative
1000	63	9.4	no	yes	0.79	no	no	5.83	no	negative	NA	NA	NA	NA	NA	no	3	yes	yes	yes	pT3a	pN0	positive
1002	59	6.3	no	no	7.64	no	no	7.64	no	positive	NA	NA	NA	NA	NA	no	4	no	no	NA	pT2	pNx	negative
1004	66	7.8	no	no	7.51	no	no	7.51	no	positive	NA	NA	NA	NA	NA	no	3	yes	yes	yes	pT3b	pN0	negative
1006	63	12	no	no	7.19	no	no	7.19	no	positive	yes	yes	yes	no	no	yes	2	yes	yes	no	pT2	pNx	negative
1008	68	7.6	no	yes	5.3	no	no	6.72	no	negative	NA	NA	NA	NA	NA	no	3	yes	yes	no	pT3a	pNx	positive
1010	60	7.1	no	no	2.84	no	no	2.84	no	NA	NA	NA	NA	NA	NA	no	4	no	no	NA	pT2	pNx	negative
1012	72	21	no	no	7.51	no	no	7.51	no	negative	NA	NA	NA	NA	NA	yes	2	no	no	no	pT3a	pNx	negative
1014	66	5.5	no	no	6.82	no	no	6.82	no	negative	NA	NA	NA	NA	NA	yes	3	yes	no	no	pT2	pNx	negative
1016	72	18	no	no	7.04	no	no	7.04	no	negative	NA	NA	NA	NA	NA	no	2	no	yes	no	pT2	pNx	negative
1018	69	9.1	no	no	7.53	yes	no	7.53	no	negative	NA	NA	NA	NA	NA	yes	2	no	no	no	pT2	pNx	negative
1020	64	8.3	no	yes	1.75	no	yes	2.11	no	positive	NA	NA	NA	NA	NA	yes	4	yes	yes	NA	pT3b	pN0	negative
1022	73	21	no	yes	1.82	no	no	6.88	no	positive	NA	NA	NA	NA	NA	yes	3	yes	yes	yes	pT3b	pNx	positive
1024	72	33	no	no	6.92	no	no	6.92	no	negative	NA	NA	NA	NA	NA	yes	2	yes	no	yes	pT3a	pNx	negative
1026	63	20	no	no	3.38	no	no	3.38	no	negative	NA	NA	NA	NA	NA	yes	2	no	yes	yes	pT2	pN0	negative
1028	66	7.2	no	no	6.98	no	no	6.98	no	positive	NA	NA	NA	NA	NA	yes	2	no	yes	no	pT3a	pNx	positive
1030	66	5.1	no	no	4.08	yes	no	4.08	no	NA	NA	NA	NA	NA	NA	yes	1	no	no	NA	pT2	pNx	negative
1032	59	18	no	no	7.39	no	no	7.39	no	positive	NA	NA	NA	NA	NA	yes	3	yes	yes	yes	pT3a	pN0	negative
1034	65	8	no	no	0.04	no	no	8.84	no	negative	NA	NA	NA	NA	NA	yes	3	yes	no	yes	pT2	pNx	positive
1036	73	13	no	yes	0.73	no	no	0.73	no	negative	NA	NA	NA	NA	NA	no	5	yes	no	NA	pT3b	pN1	positive
1038	66	5.4	no	no	0.51	no	no	2.18	no	negative	NA	NA	NA	NA	NA	yes	2	yes	yes	no	pT2	pNx	negative
1040	67	27	no	yes	6.86	yes	no	6.86	no	negative	NA	NA	NA	NA	NA	no	5	yes	no	NA	pT3b	pN0	positive

## Sheet: Table S3
Table S3. Protein expression of ERG in all evaluable samples.
Patient ID	Sample ID	Type	Focus	ERG protein expression
2	500	malignant	f1	yes
2	501	malignant	f1	yes
2	502	malignant	f1	yes
2	503	benign	NA	no
2	504	benign	NA	no
2	505	malignant	f1	yes
4	506	benign	NA	no
4	507	benign	NA	no
4	508	malignant	f1	no
4	509	malignant	f1	no
4	510	benign	NA	no
4	511	benign	NA	no
4	512	malignant	f1	no
4	513	malignant	f1	no
6	514	benign	NA	no
6	515	benign	NA	no
6	516	benign	NA	no
6	517	malignant	f1	yes
6	518	malignant	f1	yes
8	519	malignant	f2	yes
8	520	benign	NA	no
14	521	malignant	f2	no
14	522	benign	NA	no
14	523	benign	NA	no
16	524	malignant	f1	no
16	525	malignant	f1	no
16	526	benign	NA	no
16	527	malignant	f1	no
16	528	malignant	f1	no
20	529	malignant	f1	no
20	530	benign	NA	no
20	531	benign	NA	no
20	532	benign	NA	no
22	533	malignant	f1	yes
22	534	benign	NA	no
22	535	benign	NA	no
22	536	benign	NA	no
24	537	malignant	f1	no
24	538	benign	NA	no
24	539	malignant	f1	no
24	540	benign	NA	no
26	541	malignant	f1	yes
26	542	malignant	f1	yes
26	543	benign	NA	no
26	544	benign	NA	no
28	545	benign	NA	no
28	546	benign	NA	no
28	547	benign	NA	no
28	548	malignant	f1	yes
28	549	malignant	f1	yes
30	550	malignant	f2	no
30	551	benign	NA	no
30	552	benign	NA	no
30	553	benign	NA	no
32	554	malignant	f1	yes
32	555	benign	NA	no
32	556	benign	NA	no
34	557	benign	NA	no
34	558	benign	NA	no
34	559	malignant	f2	yes
36	560	malignant	f1	yes
36	561	malignant	f1	yes
36	562	benign	NA	no
36	563	malignant	f1	no
38	564	malignant	f1	yes
38	565	benign	NA	no
38	566	benign	NA	no
38	567	malignant	f2	no
40	568	malignant	f1	no
40	569	benign	NA	no
40	570	benign	NA	no
40	571	benign	NA	no
40	572	benign	NA	no
42	573	malignant	f1	no
42	574	benign	NA	no
42	575	benign	NA	no
42	576	benign	NA	no
44	577	malignant	f1	yes
44	578	benign	NA	no
44	579	benign	NA	no
44	580	benign	NA	no
46	581	malignant	f1	yes
46	582	benign	NA	no
46	583	benign	NA	no
46	584	benign	NA	no
46	585	benign	NA	no
48	586	benign	NA	no
48	587	benign	NA	no
48	588	benign	NA	no
48	589	benign	NA	no
48	590	malignant	F1	yes
50	591	malignant	f1	yes
50	592	malignant	f2	yes
50	593	malignant	f1	yes
50	594	benign	NA	no
52	595	malignant	f1	yes
52	596	malignant	f2	yes
52	597	benign	NA	no
52	598	benign	NA	no
52	599	malignant	f2	yes
52	600	malignant	f2	yes
54	601	malignant	f1	no
54	602	benign	NA	no
54	603	benign	NA	no
54	604	benign	NA	no
54	605	benign	NA	no
54	606	malignant	f1	no
56	607	malignant	f1	yes
56	608	malignant	f1	no
56	609	malignant	f1	yes
56	610	benign	NA	no
56	611	benign	NA	no
60	612	malignant	f1	yes
60	613	malignant	f1	yes
60	614	benign	NA	no
60	615	malignant	f1	yes
60	616	malignant	f1	no
60	617	malignant	f1	yes
60	618	malignant	f1	yes
60	619	malignant	f1	yes
62	620	malignant	f1	no
62	621	benign	NA	no
62	622	malignant	f1	no
62	623	malignant	f2	no
64	624	malignant	f1	no
64	625	benign	NA	no
64	626	benign	NA	no
64	627	benign	NA	no
64	628	benign	NA	no
64	629	benign	NA	no
64	630	benign	NA	no
66	631	malignant	f1	no
66	632	malignant	f2	no
66	633	malignant	f2	no
66	634	malignant	f1	no
66	635	benign	NA	no
66	636	benign	NA	no
66	637	malignant	f2	no
68	638	benign	NA	no
68	639	benign	NA	no
68	640	malignant	f1	no
68	641	malignant	f2	no
68	642	malignant	f3	yes
68	643	malignant	f1	yes
68	644	benign	NA	no
70	645	malignant	f1	yes
70	646	malignant	f1	yes
70	647	benign	NA	no
70	648	malignant	f1	yes
70	649	malignant	f1	yes
72	650	malignant	f1	yes
72	651	benign	NA	no
72	652	benign	NA	no
72	653	benign	NA	no
72	654	malignant	f1	yes
74	655	malignant	f1	no
74	656	benign	NA	no
74	657	benign	NA	no
74	658	benign	NA	no
74	659	benign	NA	no
74	660	benign	NA	no
76	661	malignant	f1	yes
76	662	benign	NA	no
76	663	benign	NA	no
76	664	benign	NA	no
76	665	malignant	f1	yes
78	666	malignant	f1	no
78	667	benign	NA	no
78	668	benign	NA	no
78	669	benign	NA	no
78	670	benign	NA	no
78	671	benign	NA	no
80	672	malignant	f1	no
80	673	benign	NA	no
80	674	benign	NA	no
80	675	benign	NA	no
80	676	benign	NA	no
80	677	malignant	f1	no
82	678	benign	NA	no
82	679	malignant	f2	no
82	680	malignant	f4	no
82	681	malignant	f1	no
82	682	benign	NA	no
82	683	malignant	f3	no
82	684	malignant	f2	no
82	685	benign	NA	no
84	686	malignant	f2	no
84	687	malignant	f1	yes
84	688	benign	NA	no
84	689	benign	NA	no
84	690	benign	NA	no
84	691	benign	NA	no
84	692	benign	NA	no
84	693	benign	NA	no
86	694	malignant	f1	yes
86	695	malignant	f1	yes
86	696	malignant	f1	yes
86	697	benign	NA	no
86	698	benign	NA	no
88	699	malignant	f1	no
88	700	benign	NA	no
88	701	benign	NA	no
88	702	benign	NA	no
88	703	benign	NA	no
88	704	benign	NA	no
88	705	malignant	f1	no
90	706	malignant	f1	no
90	707	malignant	f1	no
90	708	malignant	f1	no
90	709	benign	NA	no
90	710	malignant	f1	no
90	711	malignant	f1	no
92	712	malignant	f1	no
92	713	benign	NA	no
92	714	benign	NA	no
92	715	benign	NA	no
96	716	malignant	f1	no
96	717	benign	NA	no
98	718	benign	NA	no
98	719	malignant	f1	no
98	720	malignant	f1	no
98	721	malignant	f1	no
100	722	benign	NA	no
100	723	benign	NA	no
100	724	benign	NA	no
100	725	benign	NA	no
100	726	malignant	f1	yes
100	727	malignant	f1	yes
102	728	malignant	f1	no
102	729	malignant	f1	no
102	730	malignant	f1	no
102	731	malignant	f1	no
102	732	malignant	f1	no
104	733	malignant	f1	no
104	734	malignant	f1	no
104	735	malignant	f1	no
104	736	malignant	f1	no
104	737	benign	NA	no
104	738	benign	NA	no
104	739	malignant	f1	no
106	740	benign	NA	no
106	741	benign	NA	no
106	742	benign	NA	no
106	743	benign	NA	no
106	744	benign	NA	no
106	745	malignant	f1	no
108	746	malignant	f2	yes
108	747	benign	NA	no
108	748	benign	NA	no
108	749	benign	NA	no
108	750	benign	NA	no
108	751	malignant	f1	no
110	752	benign	NA	no
110	753	malignant	f1	yes
110	754	malignant	f1	yes
110	755	malignant	f1	yes
110	756	malignant	f1	yes
110	757	malignant	f1	yes
110	758	malignant	f1	yes
112	759	benign	NA	no
112	760	malignant	f2	no
114	761	malignant	f1	yes
114	762	malignant	f1	yes
114	763	benign	NA	no
114	764	malignant	f1	yes
116	765	benign	NA	no
116	766	malignant	f1	no
116	767	malignant	f1	no
116	768	malignant	f1	no
118	769	benign	NA	no
118	770	malignant	f1	yes
118	771	malignant	f1	yes
118	772	malignant	f1	yes
120	773	benign	NA	no
120	774	malignant	f1	yes
120	775	malignant	f2	yes
120	776	malignant	f2	yes
122	777	malignant	f2	no
122	778	benign	NA	no
122	779	malignant	f1	no
124	780	benign	NA	no
124	781	malignant	f2	no
124	782	malignant	f1	no
126	783	benign	NA	no
126	784	malignant	f1	yes
126	785	malignant	f1	yes
128	786	benign	NA	no
128	787	malignant	f1	yes
128	788	malignant	f1	yes
128	789	malignant	f1	yes
128	790	malignant	f1	yes
130	791	benign	NA	no
130	792	malignant	f1	yes
132	793	benign	NA	no
132	794	malignant	f1	yes
132	795	malignant	f1	yes
132	796	malignant	f1	yes
132	797	malignant	f2	no
134	798	benign	NA	no
134	799	malignant	f1	no
136	800	benign	NA	no
136	801	malignant	f1	no
138	802	benign	NA	no
138	803	malignant	f1	no
140	804	benign	NA	no
140	805	malignant	f2	no
142	806	malignant	f1	yes
144	807	malignant	f1	no
144	808	malignant	f1	no
144	809	malignant	f1	no
144	810	malignant	f1	no
146	811	malignant	f2	no
148	812	benign	NA	no
148	813	malignant	f1	yes
148	814	malignant	f1	yes
148	815	malignant	f1	yes
148	816	malignant	f1	yes
148	817	malignant	f1	yes
150	818	benign	NA	no
150	819	malignant	f1	yes
150	820	malignant	f1	yes
152	821	benign	NA	no
152	822	malignant	f1	yes
152	823	malignant	f1	yes
152	824	malignant	f1	yes
152	825	malignant	f1	yes
154	826	benign	NA	no
154	827	malignant	f1	no
156	828	benign	NA	no
156	829	malignant	f1	no
160	830	malignant	f1	no
160	831	malignant	f1	yes
160	832	benign	NA	no
162	833	benign	NA	no
162	834	malignant	f1	yes
162	835	malignant	f1	yes
164	836	benign	NA	no
164	837	malignant	f1	yes
164	838	malignant	f2	no
166	839	benign	NA	no
166	840	benign	NA	no
166	841	benign	NA	no
166	842	malignant	f2	no
166	843	malignant	f2	no
166	844	malignant	f1	yes
166	845	malignant	f2	no
168	846	benign	NA	no
168	847	malignant	f1	no
168	848	malignant	f1	no
170	849	malignant	f1	no
170	850	benign	NA	no
170	851	malignant	f1	no
172	852	benign	NA	no
172	853	malignant	f1	no
172	854	malignant	f1	no
174	855	benign	NA	no
174	856	malignant	f1	yes
174	857	malignant	f1	yes
174	858	malignant	f1	yes
176	859	benign	NA	no
176	860	malignant	f1	yes
176	861	malignant	f1	yes
178	862	benign	NA	no
178	863	malignant	f1	yes
180	864	benign	NA	no
180	865	benign	NA	no
180	866	malignant	f2	no
180	867	malignant	f3	no
180	868	malignant	f1	no
180	869	malignant	f1	yes
180	870	malignant	f1	yes
182	871	benign	NA	no
182	872	malignant	f1	yes
184	873	benign	NA	no
184	874	malignant	f1	no
186	875	malignant	f1	yes
186	876	benign	NA	no
188	877	malignant	f1	yes
188	878	benign	NA	no
188	879	malignant	f1	yes
188	880	malignant	f1	yes
190	881	benign	NA	no
190	882	malignant	f1	no
190	883	malignant	f1	no
190	884	malignant	f1	no
192	885	benign	NA	no
192	886	malignant	f1	no
194	887	benign	NA	no
194	888	benign	NA	no
194	889	malignant	f2	no
194	890	malignant	f1	yes
194	891	malignant	f2	yes
194	892	malignant	f1	yes
194	893	malignant	f1	no
194	894	malignant	f1	yes
194	895	malignant	f1	yes
196	896	benign	NA	no
196	897	malignant	f1	yes
196	898	malignant	f1	yes
198	899	benign	NA	no
198	900	malignant	f1	no
200	901	benign	NA	no
200	902	malignant	f1	no
202	903	malignant	f1	yes
202	904	malignant	f1	yes
204	905	benign	NA	no
204	906	malignant	f1	yes
204	907	benign	NA	no
204	908	benign	NA	no
204	909	malignant	f1	yes
204	910	malignant	f1	yes
206	911	malignant	f1	no
206	912	malignant	f1	yes
208	913	benign	NA	no
208	914	benign	NA	no
208	915	malignant	f1	yes
208	916	malignant	f1	yes
208	917	malignant	f1	yes
208	918	benign	NA	no
208	919	malignant	f1	yes
208	920	malignant	f1	yes
210	921	malignant	f1	yes
210	922	malignant	f1	yes
210	923	malignant	f1	yes
210	924	malignant	f1	yes
210	925	malignant	f1	yes
212	926	benign	NA	no
212	927	malignant	f1	no
212	928	malignant	f1	no
212	929	malignant	f1	no
214	930	malignant	f1	no
214	931	malignant	f1	yes
214	932	malignant	f2	yes
214	933	benign	NA	no
214	934	malignant	f2	no
214	935	benign	NA	no
216	936	malignant	f1	no
218	937	benign	NA	no
218	938	malignant	f1	no
222	939	malignant	f1	no
226	940	malignant	f1	yes
226	941	malignant	f1	yes
226	942	benign	NA	no
226	943	benign	NA	no
226	944	malignant	f2	no
226	945	benign	NA	no
230	946	benign	NA	no
230	947	malignant	f1	yes
230	948	benign	NA	no
230	949	benign	NA	no
230	950	benign	NA	no
230	951	benign	NA	no
230	952	malignant	f2	yes
232	953	benign	NA	no
232	954	malignant	f1	yes
232	955	malignant	f1	yes
236	956	malignant	f1	no
236	957	malignant	f1	no
236	958	benign	NA	no
236	959	malignant	f1	no
238	960	malignant	f1	yes
238	961	malignant	f1	yes
238	962	malignant	f1	yes
238	963	malignant	f1	yes
238	964	malignant	f1	yes
242	965	malignant	f1	yes
242	966	benign	NA	no
242	967	malignant	f2	yes
246	968	benign	NA	no
246	969	malignant	f1	yes
248	970	benign	NA	no
248	971	malignant	f1	no
250	972	benign	NA	no
250	973	malignant	f1	yes
250	974	malignant	f1	yes
252	975	malignant	f2	no
252	976	benign	NA	no
254	977	benign	NA	no
254	978	malignant	f1	yes
258	979	benign	NA	no
258	980	malignant	f1	yes
262	981	malignant	f1	yes
262	982	benign	NA	no
264	983	malignant	f1	no
264	984	benign	NA	no
264	985	malignant	f1	no
266	986	malignant	f1	yes
266	987	benign	NA	no
266	988	malignant	f2	no
268	989	malignant	f1	no
268	990	malignant	f1	yes
268	991	benign	NA	no
270	992	malignant	f1	yes
270	993	malignant	f1	yes
270	994	benign	NA	no
270	995	malignant	f1	yes
274	996	malignant	f1	no
274	997	malignant	f1	no
274	998	malignant	f1	no
274	999	malignant	f1	no
274	1000	malignant	f1	no
274	1001	malignant	f1	no
274	1002	benign	NA	no
276	1003	benign	NA	no
276	1004	malignant	f1	yes
276	1005	malignant	f1	yes
276	1006	malignant	f1	yes
276	1007	malignant	f1	yes
278	1008	malignant	f1	yes
278	1009	malignant	f1	yes
278	1010	malignant	f1	yes
280	1011	benign	NA	no
280	1012	malignant	f2	yes
280	1013	malignant	f1	yes
282	1014	malignant	f1	no
282	1015	malignant	f1	no
282	1016	malignant	f1	yes
282	1017	malignant	f1	yes
282	1018	benign	NA	no
282	1019	malignant	f1	yes
282	1020	malignant	f1	yes
284	1021	malignant	f2	no
284	1022	malignant	f1	no
284	1023	malignant	f1	no
284	1024	malignant	f1	no
284	1025	malignant	f1	no
284	1026	malignant	f1	no
284	1027	malignant	f2	no
284	1028	malignant	f1	no
284	1029	malignant	f1	no
284	1030	malignant	f1	no
284	1031	malignant	f1	no
284	1032	benign	NA	no
286	1033	benign	NA	no
286	1034	malignant	f1	no
286	1035	malignant	f1	no
286	1036	malignant	f1	no
288	1037	malignant	f1	yes
288	1038	malignant	f1	yes
288	1039	benign	NA	no
288	1040	malignant	f1	yes
288	1041	malignant	f1	yes
290	1042	malignant	f1	no
290	1043	benign	NA	no
292	1044	malignant	f1	yes
292	1045	malignant	f1	no
292	1046	malignant	f1	no
292	1047	malignant	f1	yes
292	1048	malignant	f1	yes
292	1049	malignant	f1	yes
292	1050	malignant	f1	yes
292	1051	malignant	f2	yes
292	1052	benign	NA	no
292	1053	benign	NA	no
294	1054	malignant	f1	yes
294	1055	malignant	f1	yes
294	1056	malignant	f2	yes
294	1057	benign	NA	no
296	1058	malignant	f2	no
296	1059	benign	NA	no
296	1060	malignant	f1	no
298	1061	benign	NA	no
298	1062	malignant	f1	no
300	1063	malignant	f1	yes
300	1064	malignant	f1	no
300	1065	malignant	f1	no
300	1066	malignant	f1	yes
300	1067	benign	NA	no
300	1068	malignant	f1	yes
300	1069	malignant	f1	yes
302	1070	malignant	f1	no
302	1071	benign	NA	no
302	1072	malignant	f1	no
302	1073	malignant	f1	no
304	1074	benign	NA	no
304	1075	malignant	f1	yes
306	1076	malignant	f1	no
306	1077	benign	NA	no
308	1078	malignant	f1	no
308	1079	benign	NA	no
308	1080	malignant	f1	no
308	1081	malignant	f1	no
310	1082	malignant	f1	no
310	1083	malignant	f1	no
310	1084	malignant	f1	no
310	1085	benign	NA	no
312	1086	malignant	f1	yes
312	1087	malignant	f1	yes
312	1088	benign	NA	no
312	1089	malignant	f1	yes
312	1090	malignant	f1	yes
312	1091	malignant	f1	yes
312	1092	malignant	f1	yes
312	1093	malignant	f1	yes
314	1094	benign	NA	no
314	1095	malignant	f2	no
316	1096	malignant	f1	no
318	1097	malignant	f1	no
318	1098	malignant	f1	no
318	1099	malignant	f1	no
318	1100	benign	NA	no
318	1101	malignant	f1	no
318	1102	malignant	f1	no
320	1103	malignant	f1	no
320	1104	malignant	f2	no
320	1105	benign	NA	no
322	1106	malignant	f1	yes
322	1107	malignant	f1	yes
322	1108	benign	NA	no
324	1109	malignant	f2	no
324	1110	benign	NA	no
324	1111	malignant	f1	no
324	1112	malignant	f1	no
326	1113	benign	NA	no
326	1114	malignant	f1	no
326	1115	malignant	f1	no
326	1116	malignant	f1	no
326	1117	malignant	f1	no
330	1118	malignant	f1	no
330	1119	benign	NA	no
332	1120	malignant	f1	no
332	1121	malignant	f1	no
332	1122	malignant	f2	no
332	1123	malignant	f2	no
332	1124	malignant	f1	no
332	1125	benign	NA	no
332	1126	benign	NA	no
332	1127	malignant	f1	no
334	1128	malignant	f2	yes
334	1129	malignant	f2	yes
334	1130	benign	NA	no
334	1131	malignant	f2	yes
334	1132	malignant	f1	no
336	1133	malignant	f1	yes
336	1134	malignant	f1	yes
336	1135	malignant	f1	yes
336	1136	benign	NA	no
338	1137	malignant	f1	yes
338	1138	benign	NA	no
338	1139	malignant	f1	yes
338	1140	malignant	f1	yes
340	1141	malignant	f1	no
340	1142	benign	NA	no
340	1143	malignant	f2	yes
340	1144	malignant	f1	no
342	1145	malignant	f1	no
342	1146	malignant	f2	no
342	1147	malignant	f3	no
342	1148	benign	NA	no
344	1149	malignant	f1	no
344	1150	malignant	f1	no
344	1151	benign	NA	no
344	1152	malignant	f1	no
344	1153	malignant	f1	no
344	1154	malignant	f1	no
346	1155	benign	NA	no
346	1156	malignant	f1	no
346	1157	malignant	f1	no
346	1158	malignant	f1	no
346	1159	malignant	f1	no
346	1160	malignant	f1	no
346	1161	malignant	f1	no
346	1162	malignant	f1	no
348	1163	malignant	f2	no
348	1164	malignant	f1	no
348	1165	benign	NA	no
350	1166	malignant	f2	no
350	1167	malignant	f1	yes
350	1168	benign	NA	no
352	1169	malignant	f1	yes
352	1170	benign	NA	no
352	1171	malignant	f1	yes
356	1172	benign	NA	no
356	1173	malignant	f1	yes
356	1174	malignant	f1	yes
356	1175	malignant	f1	yes
356	1176	malignant	f1	yes
358	1177	malignant	f1	no
358	1178	malignant	f1	no
358	1179	malignant	f1	no
358	1180	benign	NA	no
360	1181	malignant	f1	no
360	1182	malignant	f1	no
360	1183	benign	NA	no
360	1184	malignant	f1	no
362	1185	malignant	f1	no
362	1186	malignant	f2	no
362	1187	malignant	f1	no
362	1188	benign	NA	no
362	1189	malignant	f1	no
362	1190	malignant	f1	no
364	1191	malignant	f1	no
364	1192	malignant	f1	no
364	1193	benign	NA	no
364	1194	malignant	f1	no
364	1195	malignant	f1	no
364	1196	malignant	f1	no
366	1197	benign	NA	no
366	1198	malignant	f1	yes
366	1199	malignant	f1	no
366	1200	malignant	f1	yes
368	1201	malignant	f2	no
368	1202	benign	NA	no
370	1203	malignant	f2	no
370	1204	benign	NA	no
370	1205	malignant	f1	yes
370	1206	malignant	f1	no
370	1207	malignant	f1	no
370	1208	malignant	f1	no
372	1209	benign	NA	no
372	1210	malignant	f1	yes
372	1211	malignant	f1	yes
372	1212	malignant	f1	yes
374	1213	malignant	f1	no
374	1214	benign	NA	no
376	1215	malignant	f1	no
376	1216	malignant	f1	no
376	1217	malignant	f1	no
376	1218	benign	NA	no
378	1219	malignant	f1	yes
378	1220	malignant	f1	yes
380	1221	malignant	f2	no
380	1222	malignant	f2	yes
380	1223	malignant	f1	yes
380	1224	malignant	f1	yes
380	1225	benign	NA	no
380	1226	benign	NA	no
382	1227	malignant	f1	yes
382	1228	benign	NA	no
382	1229	malignant	f1	no
384	1230	malignant	f1	no
384	1231	benign	NA	no
384	1232	malignant	f1	no
384	1233	malignant	f1	no
384	1234	malignant	f2	no
384	1235	malignant	f2	no
384	1236	malignant	f2	no
386	1237	benign	NA	no
386	1238	malignant	f1	no
386	1239	malignant	f1	no
388	1240	malignant	f1	no
388	1241	malignant	f1	no
388	1242	benign	NA	no
388	1243	malignant	f1	no
388	1244	malignant	f1	no
388	1245	malignant	f2	no
390	1246	malignant	f1	no
390	1247	malignant	f1	yes
390	1248	malignant	f1	yes
390	1249	benign	NA	no
390	1250	malignant	f1	yes
390	1251	malignant	f1	yes
392	1252	malignant	f1	no
392	1253	malignant	f1	no
392	1254	benign	NA	no
392	1255	malignant	f1	no
394	1256	malignant	f2	no
394	1257	benign	NA	no
394	1258	malignant	f1	yes
394	1259	malignant	f1	yes
396	1260	benign	NA	no
396	1261	malignant	f1	no
398	1262	malignant	f1	no
398	1263	malignant	f2	no
398	1264	benign	NA	no
398	1265	malignant	f1	no
398	1266	malignant	f1	no
398	1267	malignant	f1	no
400	1268	malignant	f2	no
400	1269	malignant	f1	no
400	1270	malignant	f1	no
400	1271	benign	NA	no
402	1272	malignant	f1	yes
402	1273	malignant	f1	no
402	1274	benign	NA	no
404	1275	malignant	f1	yes
404	1276	malignant	f1	yes
404	1277	benign	NA	no
404	1278	malignant	f1	yes
404	1279	malignant	f1	yes
406	1280	benign	NA	no
406	1281	malignant	f1	no
406	1282	malignant	f1	no
406	1283	malignant	f1	yes
408	1284	malignant	f1	yes
408	1285	benign	NA	no
410	1286	malignant	f1	yes
410	1287	benign	NA	no
410	1288	malignant	f1	yes
410	1289	malignant	f1	yes
412	1290	benign	NA	no
412	1291	malignant	f1	yes
414	1292	malignant	f1	no
414	1293	malignant	f1	no
414	1294	malignant	f1	yes
414	1295	malignant	f1	yes
414	1296	malignant	f1	yes
416	1297	malignant	f1	yes
416	1298	malignant	f1	yes
416	1299	benign	NA	no
418	1300	malignant	f1	no
418	1301	benign	NA	no
418	1302	malignant	f2	no
420	1303	benign	NA	no
420	1304	malignant	f1	yes
422	1305	malignant	f1	yes
422	1306	malignant	f1	yes
422	1307	benign	NA	no
424	1308	benign	NA	no
424	1309	malignant	f1	yes
424	1310	malignant	f1	yes
426	1311	malignant	f1	yes
426	1312	malignant	f1	yes
426	1313	benign	NA	no
428	1314	malignant	f1	yes
428	1315	malignant	f1	no
428	1316	malignant	f1	yes
428	1317	benign	NA	no
428	1318	malignant	f1	yes
428	1319	malignant	f1	yes
428	1320	malignant	f1	yes
430	1321	malignant	f2	no
430	1322	malignant	f1	no
430	1323	benign	NA	no
430	1324	malignant	f2	no
434	1325	malignant	f1	yes
434	1326	malignant	f2	no
434	1327	malignant	f1	yes
434	1328	benign	NA	no
434	1329	benign	NA	no
434	1330	benign	NA	no
436	1331	malignant	f1	no
436	1332	malignant	f1	no
436	1333	benign	NA	no
436	1334	malignant	f1	no
436	1335	malignant	f1	no
436	1336	malignant	f1	no
438	1337	benign	NA	no
438	1338	malignant	f1	no
438	1339	malignant	f1	no
438	1340	malignant	f2	no
440	1341	benign	NA	no
440	1342	malignant	f1	no
440	1343	malignant	f1	no
440	1344	malignant	f1	no
440	1345	malignant	f1	no
442	1346	benign	NA	no
442	1347	malignant	f1	no
442	1348	malignant	f1	no
444	1349	benign	NA	no
444	1350	malignant	f1	yes
446	1351	benign	NA	no
446	1352	malignant	f1	no
448	1353	malignant	f2	no
448	1354	benign	NA	no
448	1355	malignant	f1	no
454	1356	malignant	f1	yes
454	1357	malignant	f1	yes
454	1358	malignant	f1	yes
454	1359	benign	NA	no
454	1360	malignant	f1	yes
454	1361	malignant	f1	yes
454	1362	malignant	f1	yes
456	1363	malignant	f1	yes
456	1364	benign	NA	no
458	1365	malignant	f1	no
458	1366	malignant	f1	no
458	1367	benign	NA	no
458	1368	malignant	f1	no
458	1369	malignant	f1	no
458	1370	malignant	f1	no
458	1371	malignant	f1	no
460	1372	malignant	f1	yes
460	1373	malignant	f1	yes
460	1374	benign	NA	no
460	1375	malignant	f1	yes
460	1376	malignant	f1	yes
462	1377	malignant	f1	no
462	1378	malignant	f1	no
462	1379	malignant	f1	no
462	1380	benign	NA	no
462	1381	malignant	f1	no
462	1382	malignant	f2	no
464	1383	malignant	f1	yes
464	1384	benign	NA	no
466	1385	malignant	f2	no
466	1386	malignant	f2	no
466	1387	benign	NA	no
466	1388	malignant	f2	no
466	1389	malignant	f1	no
470	1390	malignant	f1	yes
470	1391	benign	NA	no
470	1392	malignant	f1	yes
470	1393	malignant	f1	yes
472	1394	benign	NA	no
472	1395	malignant	f2	no
474	1396	malignant	f1	yes
474	1397	malignant	f1	yes
474	1398	malignant	f1	yes
474	1399	benign	NA	no
474	1400	malignant	f1	yes
474	1401	malignant	f1	yes
474	1402	malignant	f1	yes
476	1403	malignant	f1	no
476	1404	malignant	f1	no
476	1405	malignant	f1	no
476	1406	benign	NA	no
476	1407	malignant	f1	no
476	1408	malignant	f1	no
476	1409	malignant	f1	no
478	1410	malignant	f1	no
478	1411	malignant	f1	no
478	1412	benign	NA	no
478	1413	malignant	f1	no
478	1414	malignant	f1	no
478	1415	malignant	f1	no
480	1416	benign	NA	no
480	1417	malignant	f1	yes
480	1418	malignant	f1	yes
480	1419	malignant	f1	yes
482	1420	malignant	f2	no
482	1421	benign	NA	no
482	1422	malignant	f1	no
482	1423	malignant	f1	no
484	1424	malignant	f1	no
484	1425	malignant	f2	no
484	1426	benign	NA	no
486	1427	malignant	f1	no
486	1428	malignant	f1	no
486	1429	malignant	f1	no
486	1430	malignant	f1	no
486	1431	benign	NA	no
486	1432	malignant	f1	no
486	1433	malignant	f1	no
486	1434	malignant	f1	no
486	1435	malignant	f1	no
488	1436	malignant	f1	yes
488	1437	benign	NA	no
488	1438	malignant	f1	yes
488	1439	malignant	f1	yes
488	1440	malignant	f1	yes
488	1441	malignant	f1	yes
490	1442	malignant	f1	no
490	1443	malignant	f1	no
490	1444	malignant	f3	no
490	1445	benign	NA	no
490	1446	malignant	f1	no
490	1447	malignant	f2	no
492	1448	benign	NA	no
492	1449	malignant	f1	no
494	1450	malignant	f1	no
494	1451	benign	NA	no
496	1452	malignant	f1	yes
496	1453	malignant	f1	yes
496	1454	benign	NA	no
496	1455	malignant	f1	yes
496	1456	malignant	f1	yes
498	1457	malignant	f1	yes
498	1458	malignant	f1	yes
498	1459	malignant	f1	yes
498	1460	benign	NA	no
498	1461	malignant	f1	yes
500	1462	malignant	f3	no
500	1463	malignant	f3	no
500	1464	malignant	f2	no
500	1465	benign	NA	no
500	1466	benign	NA	no
500	1467	benign	NA	no
500	1468	benign	NA	no
502	1469	malignant	f1	yes
502	1470	benign	NA	no
504	1471	malignant	f1	no
504	1472	benign	NA	no
504	1473	malignant	f1	no
504	1474	malignant	f1	no
506	1475	malignant	f1	no
506	1476	malignant	f1	no
506	1477	benign	NA	no
506	1478	malignant	f1	no
508	1479	malignant	f1	no
508	1480	malignant	f1	no
508	1481	malignant	f1	no
508	1482	malignant	f1	no
508	1483	benign	NA	no
508	1484	malignant	f1	no
508	1485	malignant	f1	no
510	1486	benign	NA	no
510	1487	malignant	f1	no
510	1488	malignant	f1	no
510	1489	malignant	f1	no
512	1490	malignant	f1	yes
512	1491	benign	NA	no
514	1492	benign	NA	no
514	1493	malignant	f1	no
514	1494	malignant	f2	yes
516	1495	malignant	f1	no
516	1496	malignant	f2	no
516	1497	malignant	f2	no
516	1498	malignant	f2	no
516	1499	malignant	f2	no
516	1500	benign	NA	no
516	1501	benign	NA	no
516	1502	malignant	f2	no
516	1503	malignant	f1	no
518	1504	malignant	f1	no
518	1505	malignant	f1	no
518	1506	benign	NA	no
518	1507	malignant	f1	yes
518	1508	malignant	f1	no
518	1509	malignant	f2	yes
520	1510	malignant	f1	no
520	1511	malignant	f1	no
520	1512	benign	NA	no
522	1513	benign	NA	no
522	1514	malignant	f1	no
524	1515	malignant	f2	no
524	1516	malignant	f1	no
524	1517	benign	NA	no
526	1518	malignant	f1	no
526	1519	benign	NA	no
528	1520	benign	NA	no
528	1521	benign	NA	no
528	1522	malignant	f1	no
528	1523	malignant	f1	no
528	1524	malignant	f1	no
528	1525	malignant	f2	no
528	1526	benign	NA	no
530	1527	benign	NA	no
530	1528	malignant	f1	yes
530	1529	malignant	f1	yes
532	1530	malignant	f1	yes
532	1531	benign	NA	no
532	1532	malignant	f1	yes
534	1533	malignant	f1	no
534	1534	malignant	f1	no
534	1535	malignant	f1	no
534	1536	malignant	f1	no
534	1537	benign	NA	no
536	1538	malignant	f1	no
536	1539	malignant	f1	no
536	1540	malignant	f2	no
536	1541	benign	NA	no
538	1542	malignant	f1	yes
538	1543	malignant	f1	yes
538	1544	malignant	f1	yes
538	1545	malignant	f1	yes
538	1546	benign	NA	no
540	1547	malignant	f1	no
540	1548	benign	NA	no
542	1549	malignant	f1	yes
542	1550	malignant	f1	no
542	1551	malignant	f1	no
542	1552	benign	NA	no
544	1553	benign	NA	no
544	1554	malignant	f2	no
544	1555	malignant	f1	yes
546	1556	malignant	f1	no
546	1557	malignant	f1	no
546	1558	malignant	f1	no
546	1559	malignant	f2	no
546	1560	malignant	f1	no
546	1561	benign	NA	no
548	1562	benign	NA	no
548	1563	benign	NA	no
548	1564	malignant	f1	no
548	1565	malignant	f1	no
548	1566	malignant	f1	no
548	1567	benign	NA	no
550	1568	benign	NA	no
550	1569	malignant	f1	yes
550	1570	malignant	f1	yes
550	1571	malignant	f2	no
550	1572	malignant	f1	yes
550	1573	malignant	f1	yes
550	1574	benign	NA	no
552	1575	malignant	f1	yes
552	1576	malignant	f1	yes
552	1577	malignant	f2	no
552	1578	benign	NA	no
554	1579	malignant	f1	yes
554	1580	malignant	f1	yes
554	1581	malignant	f1	yes
554	1582	malignant	f1	yes
554	1583	benign	NA	no
556	1584	malignant	f1	no
556	1585	malignant	f1	no
556	1586	malignant	f1	no
556	1587	malignant	f1	no
556	1588	malignant	f1	no
556	1589	benign	NA	no
560	1590	malignant	f1	no
560	1591	benign	NA	no
564	1592	benign	NA	no
564	1593	benign	NA	no
564	1594	benign	NA	no
564	1595	malignant	f1	no
564	1596	malignant	f1	yes
564	1597	malignant	f1	yes
564	1598	malignant	f2	yes
566	1599	malignant	f1	no
566	1600	malignant	f1	no
566	1601	malignant	f1	no
566	1602	malignant	f1	no
566	1603	benign	NA	no
566	1604	malignant	f2	no
568	1605	malignant	f1	yes
568	1606	malignant	f1	yes
568	1607	benign	NA	no
570	1608	malignant	f1	yes
570	1609	malignant	f2	no
570	1610	malignant	f2	no
570	1611	benign	NA	no
572	1612	malignant	f2	no
572	1613	malignant	f1	no
572	1614	benign	NA	no
574	1615	malignant	f1	no
574	1616	malignant	f2	no
574	1617	benign	NA	no
576	1618	malignant	f1	yes
576	1619	malignant	f1	yes
576	1620	malignant	f1	yes
576	1621	malignant	f1	no
576	1622	malignant	f1	no
576	1623	benign	NA	no
576	1624	malignant	f1	yes
576	1625	malignant	f1	yes
578	1626	malignant	f2	yes
578	1627	malignant	f1	yes
578	1628	malignant	f1	yes
578	1629	benign	NA	no
580	1630	malignant	f1	no
580	1631	malignant	f1	no
580	1632	benign	NA	no
582	1633	malignant	f1	no
582	1634	malignant	f1	no
582	1635	malignant	f1	yes
582	1636	malignant	f1	yes
582	1637	benign	NA	no
584	1638	malignant	f1	yes
584	1639	malignant	f1	yes
584	1640	malignant	f1	yes
584	1641	malignant	f1	yes
584	1642	malignant	f1	yes
584	1643	malignant	f1	yes
586	1644	malignant	f1	no
586	1645	malignant	f2	no
586	1646	benign	NA	no
586	1647	malignant	f1	yes
588	1648	malignant	f1	no
588	1649	malignant	f2	no
588	1650	benign	NA	no
592	1651	malignant	f1	yes
592	1652	malignant	f1	yes
592	1653	benign	NA	no
594	1654	benign	NA	no
594	1655	malignant	f1	no
596	1656	malignant	f1	yes
596	1657	malignant	f2	no
596	1658	malignant	f1	yes
596	1659	malignant	f1	yes
596	1660	benign	NA	no
598	1661	benign	NA	no
598	1662	malignant	f1	no
598	1663	malignant	f1	no
598	1664	malignant	f1	no
598	1665	malignant	f2	no
598	1666	benign	NA	no
600	1667	malignant	f1	no
600	1668	malignant	f1	no
600	1669	malignant	f1	no
600	1670	benign	NA	no
602	1671	benign	NA	no
602	1672	malignant	f2	no
604	1673	benign	NA	no
604	1674	malignant	f2	no
604	1675	malignant	f1	no
604	1676	malignant	f1	yes
604	1677	malignant	f1	no
604	1678	malignant	f2	no
604	1679	benign	NA	no
606	1680	malignant	f1	yes
606	1681	malignant	f2	yes
606	1682	benign	NA	no
606	1683	malignant	f1	yes
606	1684	malignant	f2	no
608	1685	malignant	f1	yes
608	1686	malignant	f1	yes
608	1687	benign	NA	no
608	1688	malignant	f1	yes
608	1689	malignant	f2	no
610	1690	malignant	f2	yes
610	1691	malignant	f1	yes
610	1692	benign	NA	no
610	1693	malignant	f2	yes
610	1694	malignant	f2	yes
612	1695	malignant	f1	yes
612	1696	malignant	f1	yes
612	1697	benign	NA	no
612	1698	malignant	f1	yes
612	1699	malignant	f1	yes
612	1700	malignant	f2	yes
614	1701	malignant	f1	yes
614	1702	malignant	f1	yes
614	1703	benign	NA	no
614	1704	malignant	f1	yes
614	1705	malignant	f1	yes
616	1706	malignant	f1	no
616	1707	benign	NA	no
616	1708	malignant	f1	no
618	1709	malignant	f1	no
618	1710	benign	NA	no
618	1711	malignant	f1	no
620	1712	malignant	f2	no
620	1713	benign	NA	no
620	1714	malignant	f1	no
620	1715	malignant	f1	no
624	1716	malignant	f1	no
624	1717	malignant	f1	no
624	1718	benign	NA	no
624	1719	malignant	f1	no
624	1720	malignant	f1	no
626	1721	malignant	f1	yes
626	1722	malignant	f1	yes
626	1723	malignant	f1	no
626	1724	benign	NA	no
626	1725	malignant	f1	yes
628	1726	benign	NA	no
628	1727	malignant	f1	yes
628	1728	malignant	f1	yes
630	1729	malignant	f1	no
630	1730	malignant	f1	yes
630	1731	malignant	f1	yes
630	1732	benign	NA	no
630	1733	malignant	f1	yes
630	1734	malignant	f1	yes
630	1735	malignant	f1	yes
630	1736	malignant	f1	no
630	1737	malignant	f1	yes
632	1738	malignant	f1	no
632	1739	benign	NA	no
634	1740	benign	NA	no
634	1741	malignant	f1	no
634	1742	malignant	f2	no
636	1743	malignant	f1	no
636	1744	malignant	f1	no
636	1745	malignant	f2	no
636	1746	benign	NA	no
638	1747	malignant	f1	no
638	1748	malignant	f1	no
638	1749	benign	NA	no
638	1750	malignant	f1	no
638	1751	malignant	f1	no
640	1752	malignant	f1	no
640	1753	benign	NA	no
640	1754	malignant	f1	no
640	1755	malignant	f1	no
642	1756	malignant	f1	yes
642	1757	malignant	f1	yes
642	1758	malignant	f2	no
642	1759	benign	NA	no
644	1760	malignant	f1	no
644	1761	benign	NA	no
646	1762	malignant	f1	yes
646	1763	malignant	f1	yes
646	1764	malignant	f2	yes
646	1765	benign	NA	no
648	1766	benign	NA	no
648	1767	malignant	f1	no
650	1768	benign	NA	no
650	1769	malignant	f1	no
650	1770	malignant	f1	no
650	1771	malignant	f1	no
650	1772	malignant	f1	no
650	1773	malignant	f1	no
650	1774	malignant	f2	no
650	1775	benign	NA	no
650	1776	benign	NA	no
652	1777	benign	NA	no
652	1778	malignant	f2	no
652	1779	malignant	f1	yes
654	1780	malignant	f1	no
654	1781	malignant	f2	yes
654	1782	benign	NA	no
656	1783	benign	NA	no
656	1784	malignant	f1	no
658	1785	malignant	f1	yes
658	1786	malignant	f1	yes
658	1787	benign	NA	no
658	1788	malignant	f1	yes
658	1789	malignant	f1	yes
660	1790	malignant	f1	yes
660	1791	malignant	f1	yes
660	1792	malignant	f1	yes
660	1793	benign	NA	no
660	1794	malignant	f1	yes
660	1795	malignant	f1	yes
662	1796	malignant	f1	no
662	1797	malignant	f1	no
662	1798	benign	NA	no
662	1799	malignant	f1	no
664	1800	malignant	f1	no
664	1801	malignant	f1	no
664	1802	benign	NA	no
664	1803	malignant	f1	no
666	1804	malignant	f2	no
666	1805	malignant	f1	yes
666	1806	malignant	f1	yes
666	1807	benign	NA	no
666	1808	malignant	f1	yes
666	1809	malignant	f1	yes
666	1810	malignant	f1	yes
668	1811	malignant	f1	yes
668	1812	malignant	f1	yes
668	1813	benign	NA	no
668	1814	malignant	f1	yes
668	1815	malignant	f1	yes
670	1816	malignant	f1	yes
670	1817	benign	NA	no
670	1818	malignant	f1	yes
670	1819	malignant	f1	yes
670	1820	malignant	f1	yes
670	1821	malignant	f1	yes
672	1822	malignant	f1	no
672	1823	malignant	f1	no
672	1824	malignant	f1	no
672	1825	benign	NA	no
672	1826	malignant	f1	no
672	1827	malignant	f1	no
678	1828	malignant	f1	no
678	1829	malignant	f2	no
678	1830	benign	NA	no
678	1831	malignant	f1	no
678	1832	malignant	f1	no
678	1833	malignant	f2	no
680	1834	malignant	f1	yes
680	1835	malignant	f1	yes
680	1836	malignant	f2	yes
680	1837	benign	NA	no
680	1838	malignant	f1	yes
680	1839	malignant	f1	yes
680	1840	malignant	f1	yes
680	1841	malignant	f2	no
682	1842	malignant	f1	yes
682	1843	benign	NA	no
682	1844	malignant	f1	yes
682	1845	malignant	f1	yes
684	1846	malignant	f1	yes
684	1847	malignant	f1	yes
684	1848	benign	NA	no
684	1849	malignant	f1	yes
684	1850	malignant	f1	yes
684	1851	malignant	f2	no
686	1852	benign	NA	no
686	1853	malignant	f1	no
688	1854	benign	NA	no
688	1855	benign	NA	no
688	1856	benign	NA	no
688	1857	benign	NA	no
688	1858	malignant	f2	no
690	1859	malignant	f1	no
690	1860	malignant	f1	no
690	1861	malignant	f1	no
690	1862	benign	NA	no
692	1863	benign	NA	no
692	1864	malignant	f2	no
692	1865	malignant	f2	no
692	1866	malignant	f1	no
692	1867	benign	NA	no
700	1868	benign	NA	no
700	1869	malignant	f1	yes
702	1870	malignant	f2	yes
702	1871	malignant	f1	no
702	1872	benign	NA	no
704	1873	benign	NA	no
704	1874	malignant	f3	no
704	1875	malignant	f1	no
704	1876	malignant	f1	no
704	1877	malignant	f1	no
704	1878	malignant	f1	no
704	1879	malignant	f1	no
704	1880	malignant	f2	no
704	1881	malignant	f1	no
704	1882	malignant	f1	no
704	1883	benign	NA	no
708	1884	benign	NA	no
708	1885	malignant	f1	no
708	1886	malignant	f1	no
708	1887	malignant	f1	no
710	1888	benign	NA	no
710	1889	malignant	f1	no
714	1890	benign	NA	no
714	1891	malignant	f2	no
714	1892	malignant	f1	no
716	1893	benign	NA	no
716	1894	malignant	f1	no
716	1895	malignant	f2	yes
718	1896	malignant	f1	yes
718	1897	malignant	f1	yes
718	1898	malignant	f1	no
718	1899	malignant	f2	no
718	1900	benign	NA	no
718	1901	malignant	f1	yes
718	1902	malignant	f1	yes
720	1903	malignant	f1	no
720	1904	malignant	f1	no
720	1905	benign	NA	no
722	1906	malignant	f1	no
722	1907	malignant	f1	no
722	1908	malignant	f2	no
722	1909	benign	NA	no
724	1910	malignant	f1	yes
724	1911	malignant	f2	yes
724	1912	benign	NA	no
724	1913	malignant	f1	yes
726	1914	malignant	f1	no
726	1915	benign	NA	no
726	1916	malignant	f1	no
728	1917	malignant	f2	yes
728	1918	benign	NA	no
730	1919	malignant	f1	no
730	1920	benign	NA	no
732	1921	malignant	f1	no
732	1922	malignant	f1	no
732	1923	malignant	f1	no
732	1924	malignant	f2	yes
732	1925	benign	NA	no
732	1926	malignant	f1	no
734	1927	malignant	f1	no
736	1928	malignant	f1	yes
736	1929	malignant	f1	yes
736	1930	malignant	f1	yes
736	1931	malignant	f1	no
736	1932	benign	NA	no
736	1933	malignant	f1	no
736	1934	malignant	f1	yes
738	1935	benign	NA	no
738	1936	malignant	f1	yes
740	1937	benign	NA	no
740	1938	benign	NA	no
740	1939	malignant	f1	no
740	1940	malignant	f1	no
740	1941	malignant	f2	no
740	1942	malignant	f3	no
740	1943	malignant	f1	no
740	1944	malignant	f1	no
742	1945	benign	NA	no
742	1946	malignant	f1	yes
742	1947	malignant	f1	no
742	1948	malignant	f1	no
742	1949	malignant	f1	no
742	1950	malignant	f1	no
742	1951	benign	NA	no
742	1952	malignant	f1	no
742	1953	malignant	f1	no
742	1954	malignant	f1	no
744	1955	malignant	f1	no
744	1956	malignant	f1	no
744	1957	benign	NA	no
744	1958	malignant	f1	no
744	1959	malignant	f1	no
746	1960	malignant	f1	yes
746	1961	malignant	f1	no
746	1962	benign	NA	no
746	1963	malignant	f1	yes
748	1964	benign	NA	no
748	1965	malignant	f1	no
748	1966	malignant	f1	no
750	1967	malignant	f1	yes
750	1968	malignant	f1	yes
750	1969	benign	NA	no
750	1970	malignant	f1	yes
750	1971	malignant	f1	yes
752	1972	benign	NA	no
752	1973	malignant	f2	no
752	1974	malignant	f1	yes
754	1975	malignant	f1	yes
754	1976	benign	NA	no
754	1977	malignant	f1	yes
756	1978	malignant	f2	yes
756	1979	benign	NA	no
756	1980	malignant	f1	no
758	1981	malignant	f1	no
758	1982	benign	NA	no
758	1983	malignant	f1	no
758	1984	malignant	f1	no
762	1985	malignant	f2	no
762	1986	malignant	f2	no
762	1987	malignant	f1	no
762	1988	benign	NA	no
764	1989	malignant	f1	no
764	1990	benign	NA	no
764	1991	malignant	f1	no
764	1992	malignant	f1	no
766	1993	malignant	f1	no
766	1994	malignant	f1	no
766	1995	benign	NA	no
766	1996	malignant	f1	no
766	1997	malignant	f1	no
766	1998	malignant	f1	no
766	1999	malignant	f2	no
768	2000	malignant	f1	yes
768	2001	malignant	f1	yes
768	2002	benign	NA	no
768	2003	malignant	f1	yes
768	2004	malignant	f1	yes
768	2005	malignant	f1	yes
768	2006	malignant	f1	yes
770	2007	malignant	f1	yes
770	2008	malignant	f2	yes
770	2009	benign	NA	no
772	2010	benign	NA	no
772	2011	malignant	f1	no
774	2012	malignant	f1	no
774	2013	malignant	f1	no
774	2014	benign	NA	no
774	2015	malignant	f1	yes
774	2016	malignant	f1	no
776	2017	malignant	f1	no
776	2018	benign	NA	no
776	2019	malignant	f2	no
776	2020	benign	NA	no
776	2021	malignant	f2	no
776	2022	malignant	f2	no
776	2023	malignant	f1	no
778	2024	malignant	f1	yes
778	2025	malignant	f1	yes
778	2026	benign	NA	no
778	2027	malignant	f1	yes
778	2028	malignant	f1	no
780	2029	malignant	f1	no
780	2030	benign	NA	no
780	2031	malignant	f1	no
780	2032	malignant	f2	yes
782	2033	benign	NA	no
782	2034	malignant	f1	no
782	2035	malignant	f1	no
784	2036	malignant	f1	no
784	2037	malignant	f1	no
784	2038	benign	NA	no
784	2039	malignant	f1	no
786	2040	malignant	f1	no
786	2041	benign	NA	no
788	2042	malignant	f2	yes
788	2043	malignant	f1	no
788	2044	benign	NA	no
790	2045	benign	NA	no
790	2046	malignant	f1	yes
790	2047	malignant	f2	yes
792	2048	malignant	f1	no
792	2049	malignant	f1	no
792	2050	malignant	f1	no
792	2051	benign	NA	no
792	2052	malignant	f1	no
792	2053	malignant	f1	no
794	2054	malignant	f1	no
794	2055	malignant	f1	no
794	2056	benign	NA	no
796	2057	malignant	f1	yes
796	2058	malignant	f1	yes
796	2059	benign	NA	no
796	2060	malignant	f1	yes
796	2061	malignant	f1	yes
798	2062	malignant	f1	no
798	2063	benign	NA	no
800	2064	benign	NA	no
800	2065	malignant	f1	yes
800	2066	malignant	f1	yes
802	2067	malignant	f1	no
802	2068	benign	NA	no
802	2069	malignant	f1	no
804	2070	malignant	f1	yes
804	2071	malignant	f1	yes
804	2072	benign	NA	no
804	2073	malignant	f1	yes
806	2074	benign	NA	no
806	2075	malignant	f1	yes
808	2076	malignant	f1	no
808	2077	malignant	f1	no
808	2078	benign	NA	no
810	2079	benign	NA	no
810	2080	malignant	f1	yes
814	2081	malignant	f1	no
814	2082	malignant	f1	no
814	2083	benign	NA	no
814	2084	malignant	f1	no
814	2085	malignant	f1	no
816	2086	malignant	f1	no
816	2087	benign	NA	no
816	2088	malignant	f2	no
818	2089	benign	NA	no
818	2090	malignant	f1	yes
820	2091	malignant	f1	no
820	2092	malignant	f1	no
820	2093	benign	NA	no
820	2094	malignant	f1	no
820	2095	malignant	f1	no
820	2096	malignant	f1	no
820	2097	malignant	f2	no
822	2098	malignant	f1	no
822	2099	malignant	f1	no
822	2100	malignant	f2	no
822	2101	benign	NA	no
822	2102	malignant	f1	no
822	2103	malignant	f1	yes
824	2104	benign	NA	no
824	2105	malignant	f1	yes
824	2106	malignant	f1	yes
824	2107	malignant	f1	yes
824	2108	malignant	f1	yes
824	2109	malignant	f2	no
826	2110	malignant	f1	yes
826	2111	malignant	f1	yes
826	2112	malignant	f1	no
826	2113	benign	NA	no
828	2114	malignant	f1	no
828	2115	malignant	f1	no
828	2116	malignant	f1	yes
828	2117	benign	NA	no
828	2118	malignant	f2	yes
828	2119	malignant	f2	yes
832	2120	malignant	f1	yes
832	2121	malignant	f1	yes
832	2122	malignant	f2	yes
832	2123	benign	NA	no
834	2124	benign	NA	no
834	2125	malignant	f1	no
834	2126	malignant	f1	no
834	2127	malignant	f1	no
836	2128	benign	NA	no
836	2129	malignant	f2	no
838	2130	benign	NA	no
838	2131	malignant	f1	no
840	2132	malignant	f2	no
840	2133	benign	NA	no
840	2134	malignant	f1	no
840	2135	malignant	f1	no
840	2136	malignant	f2	no
840	2137	malignant	f2	no
842	2138	malignant	f1	yes
842	2139	benign	NA	no
844	2140	malignant	f1	no
844	2141	benign	NA	no
846	2142	benign	NA	no
846	2143	malignant	f1	no
846	2144	malignant	f1	no
846	2145	malignant	f2	no
846	2146	malignant	f2	no
846	2147	malignant	f1	no
848	2148	malignant	f1	yes
848	2149	malignant	f1	yes
848	2150	malignant	f1	yes
848	2151	malignant	f1	yes
850	2152	malignant	f1	yes
850	2153	benign	NA	no
850	2154	malignant	f1	yes
852	2155	malignant	f1	no
852	2156	benign	NA	no
852	2157	malignant	f1	yes
854	2158	benign	NA	no
854	2159	benign	NA	no
854	2160	malignant	f3	no
854	2161	malignant	f3	no
854	2162	malignant	f1	yes
854	2163	malignant	f2	no
854	2164	malignant	f1	yes
854	2165	malignant	f2	no
856	2166	benign	NA	no
856	2167	benign	NA	no
856	2168	malignant	f1	yes
856	2169	malignant	f1	yes
856	2170	malignant	f1	yes
858	2171	benign	NA	no
858	2172	malignant	f1	no
858	2173	malignant	f1	yes
860	2174	malignant	f1	yes
860	2175	malignant	f1	yes
860	2176	malignant	f1	yes
860	2177	benign	NA	no
862	2178	malignant	f1	no
862	2179	malignant	f2	yes
862	2180	benign	NA	no
864	2181	malignant	f1	yes
864	2182	malignant	f1	yes
864	2183	benign	NA	no
866	2184	malignant	f2	yes
866	2185	malignant	f1	yes
866	2186	malignant	f2	yes
866	2187	malignant	f2	yes
866	2188	benign	NA	no
866	2189	benign	NA	no
866	2190	malignant	f1	yes
866	2191	malignant	f1	yes
866	2192	malignant	f1	yes
866	2193	malignant	f1	yes
866	2194	malignant	f2	yes
868	2195	malignant	f1	no
868	2196	malignant	f1	no
868	2197	malignant	f1	no
868	2198	benign	NA	no
868	2199	malignant	f1	no
868	2200	malignant	f1	no
868	2201	malignant	f1	no
870	2202	benign	NA	no
870	2203	malignant	f1	yes
870	2204	malignant	f1	no
870	2205	malignant	f1	yes
870	2206	malignant	f1	no
870	2207	malignant	f1	no
872	2208	benign	NA	no
872	2209	benign	NA	no
872	2210	malignant	f2	no
872	2211	malignant	f1	no
872	2212	benign	NA	no
872	2213	malignant	f1	no
872	2214	malignant	f1	no
872	2215	malignant	f1	no
872	2216	malignant	f1	no
874	2217	benign	NA	no
874	2218	malignant	f1	yes
874	2219	malignant	f1	yes
874	2220	malignant	f1	yes
876	2221	benign	NA	no
876	2222	malignant	f1	yes
876	2223	malignant	f1	yes
878	2224	malignant	f1	no
878	2225	malignant	f1	no
878	2226	malignant	f1	no
878	2227	malignant	f1	no
878	2228	benign	NA	no
878	2229	malignant	f1	no
878	2230	malignant	f1	no
880	2231	benign	NA	no
880	2232	malignant	f1	yes
880	2233	malignant	f1	yes
880	2234	malignant	f1	yes
880	2235	malignant	f1	yes
882	2236	malignant	f1	no
882	2237	benign	NA	no
882	2238	malignant	f1	no
884	2239	benign	NA	no
884	2240	malignant	f1	no
886	2241	benign	NA	no
886	2242	malignant	f1	no
888	2243	malignant	f1	yes
888	2244	benign	NA	no
890	2245	malignant	f2	no
890	2246	benign	NA	no
892	2247	malignant	f1	yes
892	2248	malignant	f1	yes
892	2249	benign	NA	no
892	2250	malignant	f2	yes
892	2251	malignant	f1	no
894	2252	malignant	f1	yes
894	2253	malignant	f1	yes
894	2254	malignant	f1	yes
894	2255	malignant	f1	yes
894	2256	benign	NA	no
894	2257	malignant	f1	yes
894	2258	malignant	f1	yes
896	2259	benign	NA	no
896	2260	malignant	f2	yes
896	2261	malignant	f1	yes
898	2262	benign	NA	no
898	2263	malignant	f1	no
900	2264	benign	NA	no
900	2265	malignant	f1	yes
900	2266	malignant	f2	yes
900	2267	malignant	f2	yes
902	2268	benign	NA	no
902	2269	malignant	f1	no
902	2270	malignant	f2	yes
906	2271	benign	NA	no
906	2272	malignant	f1	yes
906	2273	malignant	f1	yes
906	2274	malignant	f2	yes
906	2275	malignant	f1	yes
906	2276	malignant	f1	yes
908	2277	benign	NA	no
908	2278	malignant	f2	no
908	2279	malignant	f1	no
908	2280	malignant	f1	no
908	2281	malignant	f1	no
908	2282	malignant	f1	no
908	2283	malignant	f1	no
910	2284	benign	NA	no
910	2285	malignant	f2	no
912	2286	benign	NA	no
912	2287	malignant	f1	yes
912	2288	malignant	f1	yes
912	2289	malignant	f2	no
914	2290	benign	NA	no
914	2291	malignant	f1	yes
914	2292	malignant	f2	no
914	2293	malignant	f3	no
916	2294	benign	NA	no
916	2295	malignant	f1	yes
916	2296	malignant	f2	no
916	2297	malignant	f1	yes
918	2298	benign	NA	no
918	2299	malignant	f1	yes
920	2300	benign	NA	no
920	2301	malignant	f1	no
920	2302	malignant	f1	no
920	2303	malignant	f1	no
920	2304	malignant	f1	no
920	2305	malignant	f1	no
924	2306	benign	NA	no
924	2307	malignant	f2	yes
926	2308	benign	NA	no
926	2309	malignant	f1	no
926	2310	malignant	f1	no
926	2311	malignant	f1	no
926	2312	malignant	f2	no
928	2313	benign	NA	no
928	2314	malignant	f1	no
928	2315	malignant	f1	no
928	2316	malignant	f1	no
928	2317	malignant	f1	no
928	2318	malignant	f1	no
928	2319	malignant	f1	no
930	2320	benign	NA	no
930	2321	malignant	f1	no
932	2322	benign	NA	no
932	2323	malignant	f1	yes
932	2324	malignant	f1	yes
932	2325	malignant	f1	yes
932	2326	malignant	f1	yes
932	2327	malignant	f1	yes
934	2328	benign	NA	no
934	2329	malignant	f1	no
936	2330	benign	NA	no
936	2331	malignant	f1	no
936	2332	malignant	f2	no
938	2333	benign	NA	no
938	2334	malignant	f1	no
938	2335	malignant	f2	no
940	2336	benign	NA	no
940	2337	malignant	f1	no
940	2338	malignant	f1	no
940	2339	malignant	f1	no
940	2340	malignant	f1	no
942	2341	benign	NA	no
942	2342	benign	NA	no
942	2343	malignant	f1	no
942	2344	malignant	f1	no
942	2345	malignant	f2	no
942	2346	malignant	f1	no
942	2347	malignant	f1	no
942	2348	malignant	f1	no
942	2349	malignant	f1	no
944	2350	benign	NA	no
944	2351	malignant	f1	yes
946	2352	benign	NA	no
946	2353	malignant	f1	no
948	2354	benign	NA	no
948	2355	malignant	f1	yes
950	2356	benign	NA	no
950	2357	malignant	f1	no
952	2358	benign	NA	no
952	2359	malignant	f1	no
952	2360	malignant	f1	no
954	2361	benign	NA	no
954	2362	malignant	f1	yes
954	2363	malignant	f1	yes
954	2364	malignant	f1	yes
954	2365	malignant	f1	yes
954	2366	malignant	f2	yes
956	2367	benign	NA	no
956	2368	malignant	f1	no
956	2369	malignant	f1	no
958	2370	benign	NA	no
958	2371	malignant	f1	yes
958	2372	malignant	f1	yes
958	2373	malignant	f1	no
958	2374	malignant	f1	no
958	2375	malignant	f1	no
962	2376	benign	NA	no
962	2377	malignant	f1	yes
964	2378	malignant	f1	no
964	2379	malignant	f1	no
964	2380	benign	NA	no
966	2381	malignant	f1	no
966	2382	malignant	f2	no
966	2383	benign	NA	no
968	2384	benign	NA	no
968	2385	benign	NA	no
968	2386	benign	NA	no
968	2387	malignant	f1	no
968	2388	malignant	f1	no
968	2389	malignant	f2	no
970	2390	malignant	f1	no
970	2391	malignant	f1	no
970	2392	benign	NA	no
972	2393	malignant	f1	no
972	2394	malignant	f2	no
972	2395	benign	NA	no
974	2396	malignant	f1	no
974	2397	malignant	f3	no
974	2398	benign	NA	no
976	2399	malignant	f1	no
976	2400	malignant	f3	yes
976	2401	benign	NA	no
976	2402	malignant	f2	no
978	2403	benign	NA	no
978	2404	malignant	f1	no
978	2405	malignant	f2	yes
980	2406	malignant	f1	no
980	2407	malignant	f2	no
980	2408	benign	NA	no
980	2409	malignant	f1	no
980	2410	malignant	f1	no
982	2411	malignant	f1	yes
982	2412	malignant	f1	yes
982	2413	malignant	f1	yes
982	2414	benign	NA	no
982	2415	malignant	f1	no
982	2416	malignant	f1	yes
984	2417	malignant	f2	yes
984	2418	malignant	f1	yes
984	2419	benign	NA	no
986	2420	benign	NA	no
986	2421	malignant	f1	yes
986	2422	malignant	f3	yes
986	2423	malignant	f2	no
988	2424	benign	NA	no
988	2425	malignant	f1	no
988	2426	malignant	f1	no
988	2427	malignant	f1	no
988	2428	malignant	f1	no
988	2429	malignant	f1	no
990	2430	benign	NA	no
990	2431	malignant	f1	no
992	2432	benign	NA	no
992	2433	malignant	f1	yes
992	2434	malignant	f1	yes
992	2435	malignant	f2	no
992	2436	malignant	f1	yes
992	2437	malignant	f1	yes
992	2438	malignant	f1	yes
992	2439	malignant	f1	yes
992	2440	malignant	f1	yes
992	2441	malignant	f1	yes
994	2442	benign	NA	no
994	2443	malignant	f1	yes
994	2444	malignant	f2	yes
996	2445	benign	NA	no
996	2446	malignant	f1	no
996	2447	malignant	f2	no
998	2448	malignant	f1	no
998	2449	malignant	f1	no
998	2450	malignant	f1	no
998	2451	malignant	f1	no
1000	2452	malignant	f1	no
1000	2453	malignant	f1	no
1000	2454	malignant	f1	no
1000	2455	benign	NA	no
1000	2456	malignant	f1	no
1000	2457	malignant	f1	no
1000	2458	malignant	f1	no
1000	2459	malignant	f1	no
1002	2460	benign	NA	no
1002	2461	malignant	f1	yes
1004	2462	malignant	f1	yes
1004	2463	malignant	f1	yes
1004	2464	malignant	f1	yes
1004	2465	benign	NA	no
1004	2466	malignant	f1	yes
1004	2467	malignant	f1	yes
1004	2468	malignant	f1	yes
1006	2469	benign	NA	no
1006	2470	benign	NA	no
1006	2471	malignant	f1	no
1006	2472	malignant	f2	yes
1006	2473	malignant	f2	no
1006	2474	malignant	f1	no
1006	2475	benign	NA	no
1006	2476	benign	NA	no
1008	2477	malignant	f1	no
1008	2478	malignant	f1	no
1008	2479	benign	NA	no
1012	2480	malignant	f1	no
1012	2481	malignant	f1	no
1012	2482	benign	NA	no
1012	2483	malignant	f1	no
1012	2484	malignant	f2	no
1014	2485	malignant	f2	no
1014	2486	benign	NA	no
1014	2487	malignant	f1	no
1016	2488	malignant	f1	no
1016	2489	malignant	f1	no
1018	2490	benign	NA	no
1018	2491	malignant	f1	no
1018	2492	malignant	f1	no
1018	2493	malignant	f1	no
1018	2494	malignant	f2	no
1018	2495	malignant	f2	no
1018	2496	malignant	f1	no
1020	2497	malignant	f1	yes
[truncated: 49 more rows]

## Sheet: Table S5
Table S5. RNA expression of four ETS genes (ERG, ETV1, ETV4 and FLI1) and TMPRSS2-ERG.
Patient ID	Sample ID	Type	Focus	ERG expression (log2 fold change)	ERG overexpression	ETV1 expression (log2 fold change)	ETV1 overexpression	ETV4 expression (log2 fold change)	ETV4 overexpression	FLI1 expression (log2 fold change)	FLI1 overexpression	TMPRSS2-ERG expression
2	1	benign	NA	NA	no	NA	no	NA	no	1.85462	no	no
2	2	malignant	f1	NA	no	NA	no	NA	no	NA	no	no
2	3	malignant	f1	NA	no	NA	no	NA	no	NA	no	no
2	4	malignant	f1	3.73004	yes	NA	no	NA	no	1.85962	no	no
2	5	benign	NA	NA	no	NA	no	NA	no	1.5757	no	no
4	6	benign	NA	0.968401	no	2.96648	yes	-0.885685	no	-0.388555	no	no
4	7	malignant	f1	NA	no	2.24928	no	NA	no	NA	no	no
4	8	malignant	f1	-0.217669	no	4.42624	yes	-1.40209	no	-0.153058	no	no
4	9	benign	NA	0.702966	no	-0.310681	no	-0.118758	no	0.0291047	no	yes
4	10	benign	NA	0.371334	no	-0.514905	no	NA	no	-0.0119707	no	no
4	11	benign	NA	-0.243709	no	0.578146	no	0.00999937	no	-0.00905913	no	no
6	12	malignant	f1	4.01134	yes	-0.515503	no	-0.483185	no	-0.273251	no	yes
6	13	malignant	f1	4.38777	yes	-0.344552	no	-0.271065	no	-0.191507	no	yes
6	14	benign	NA	0.778244	no	0.803841	no	0.785689	no	1.2983	no	no
6	15	benign	NA	0.447604	no	0.856334	no	1.75443	no	0.722164	no	no
8	16	malignant	f1	-0.857217	no	-0.748593	no	-1.1861	no	-0.466565	no	no
8	17	malignant	f2	-0.478617	no	-0.662014	no	-2.40928	no	-0.705312	no	no
8	18	malignant	f2	-0.768659	no	-0.173247	no	-1.80223	no	-0.245234	no	no
8	19	malignant	f2	-0.266821	no	-0.416667	no	0.620298	no	-0.459449	no	no
8	20	benign	NA	-0.374564	no	0.183226	no	-0.237265	no	0.140169	no	no
10	21	malignant	f1	5.06992	yes	0.718329	no	-2.14042	no	0.284853	no	no
10	22	malignant	f1	5.50143	yes	0.633018	no	-1.42512	no	0.327467	no	no
10	23	malignant	f1	5.07548	yes	0.288432	no	NA	no	-0.321951	no	no
10	24	benign	NA	-0.46621	no	0.654224	no	0.331395	no	-0.335109	no	no
10	25	malignant	f1	3.91667	yes	1.00273	no	-1.1844	no	-0.69104	no	no
12	26	benign	NA	0.706704	no	1.04466	no	0.590754	no	0.814524	no	no
12	27	benign	NA	1.05306	no	0.190325	no	NA	no	1.58127	no	no
12	28	benign	NA	0.652064	no	0.492863	no	NA	no	1.72417	no	no
12	29	benign	NA	0.413824	no	1.01393	no	-0.835145	no	0.564461	no	no
12	30	benign	NA	0.662715	no	0.427144	no	NA	no	1.15514	no	no
14	31	malignant	f1	5.90525	yes	-1.2072	no	-1.0065	no	-1.05943	no	yes
14	32	malignant	f2	5.12891	yes	-0.684737	no	-0.0416254	no	0.0504911	no	yes
14	33	benign	NA	4.88988	yes	-0.456617	no	1.2543	no	-0.0937314	no	yes
14	34	malignant	f2	4.43096	yes	-0.448301	no	-0.107415	no	-0.142978	no	yes
16	35	malignant	f1	-0.281806	no	-0.224219	no	-1.34741	no	-0.30442	no	no
16	36	malignant	f1	-0.0588832	no	0.393023	no	NA	no	-0.336272	no	no
16	37	malignant	f1	0.20616	no	-0.0186922	no	-1.55865	no	0.599455	no	no
16	38	malignant	f1	-0.117079	no	0.103058	no	-0.145802	no	-0.673836	no	no
16	39	malignant	f1	-0.352272	no	-0.200919	no	-0.347687	no	-0.796826	no	no
16	40	benign	NA	0.184685	no	1.68396	no	0.602181	no	0.569429	no	no
20	41	benign	NA	0.610246	no	0.225528	no	-0.531941	no	0.24068	no	no
20	42	benign	NA	0.710386	no	0.577204	no	-0.155562	no	0.773808	no	no
20	43	benign	NA	0.804832	no	0.631002	no	-0.83727	no	0.482836	no	no
20	44	benign	NA	-0.190457	no	0.355991	no	NA	no	0.415277	no	no
22	45	malignant	f1	4.50957	yes	0.179292	no	-0.756901	no	-0.136674	no	yes
22	46	benign	NA	0.444331	no	0.268284	no	NA	no	1.12349	no	no
22	47	benign	NA	0.419054	no	0.455019	no	NA	no	1.72351	no	no
22	48	benign	NA	0.506791	no	0.882716	no	1.11048	no	0.968875	no	no
24	49	malignant	f1	0.800983	no	6.71951	yes	-0.745049	no	0.602289	no	no
24	50	malignant	f1	1.42669	no	6.84946	yes	-0.88622	no	0.992178	no	no
24	51	benign	NA	1.17786	no	-0.0589669	no	-1.54726	no	-0.383834	no	yes
24	52	benign	NA	0.531739	no	0.48363	no	0.263346	no	0.423889	no	no
24	53	benign	NA	2.25573	no	0.0861094	no	NA	no	0.62902	no	yes
26	54	benign	NA	0.274497	no	1.2575	no	0.299469	no	0.472571	no	no
26	55	malignant	f1	1.15984	no	0.998407	no	-0.0425264	no	1.67298	no	no
26	56	malignant	f1	4.55411	yes	0.718851	no	0.129103	no	1.57251	no	no
26	57	benign	NA	1.45828	no	1.39651	no	0.651737	no	1.96484	no	no
28	58	malignant	f1	4.61123	yes	0.668632	no	-0.477572	no	0.702378	no	yes
28	59	malignant	f1	5.20049	yes	0.378713	no	-0.612254	no	0.926421	no	yes
28	60	benign	NA	0.313162	no	0.0728807	no	0.397203	no	0.180213	no	no
28	61	benign	NA	-0.0471233	no	0.0831783	no	0.0769043	no	-0.354726	no	yes
30	62	benign	NA	0.563387	no	0.305137	no	0.281931	no	1.12008	no	no
30	63	benign	NA	2.74086	no	0.936697	no	-0.364113	no	0.805576	no	yes
30	64	benign	NA	-0.046928	no	0.259623	no	1.33833	no	0.101213	no	no
30	65	malignant	f2	0.857804	no	0.349608	no	0.289996	no	1.14953	no	yes
32	66	malignant	f1	4.97663	yes	-2.01417	no	-2.4471	no	-1.95346	no	yes
32	67	malignant	f1	4.87555	yes	-0.54954	no	-0.684524	no	-0.682103	no	yes
32	68	benign	NA	0.38082	no	0.226477	no	0.9874	no	0.613605	no	no
32	69	benign	NA	-0.168743	no	-0.165826	no	0.636155	no	-0.430862	no	no
34	70	malignant	f2	5.31053	yes	-1.1572	no	-1.99339	no	-0.874045	no	yes
34	71	benign	NA	-0.00276684	no	0.81622	no	-0.0639093	no	-0.49829	no	no
34	72	malignant	f2	4.9542	yes	-0.928275	no	-0.0564936	no	-0.333859	no	yes
34	73	benign	NA	0.879403	no	-0.341364	no	0.623698	no	0.00996594	no	yes
34	74	benign	NA	-0.402136	no	-0.161275	no	0.695364	no	-0.811145	no	no
36	75	malignant	f1	5.22554	yes	-1.18626	no	-2.61683	no	-1.28696	no	yes
36	76	benign	NA	0.590074	no	0.801798	no	0.723169	no	0.713342	no	no
36	77	benign	NA	0.798723	no	1.35639	no	0.592614	no	1.04518	no	no
36	78	malignant	f1	5.31054	yes	-0.853659	no	-1.69158	no	-0.873253	no	yes
36	79	benign	NA	-0.077389	no	0.760104	no	-0.233919	no	-0.592333	no	no
38	80	malignant	f1	5.14737	yes	0.287884	no	-0.513064	no	0.28004	no	yes
38	81	malignant	f2	0.0874135	no	-0.121297	no	-1.32687	no	-0.408437	no	no
38	82	benign	NA	0.295611	no	-0.220052	no	-0.394523	no	0.505069	no	no
38	83	benign	NA	0.544279	no	0.822812	no	1.04364	no	1.03275	no	no
40	84	benign	NA	2.30884	no	0.308143	no	-0.233362	no	-0.012346	no	yes
40	85	benign	NA	0.644434	no	0.884259	no	-0.609174	no	-0.0824742	no	no
40	86	malignant	f1	-0.598505	no	3.48889	yes	-0.691155	no	-0.508089	no	yes
40	87	benign	NA	0.729297	no	0.454429	no	-0.404948	no	0.752338	no	no
40	88	benign	NA	0.420867	no	0.135182	no	0.58909	no	1.06596	no	no
40	89	malignant	f2	3.19251	no	0.189061	no	0.242193	no	0.285749	no	yes
42	90	malignant	f1	-0.337856	no	-0.621	no	-0.974456	no	-0.329418	no	no
42	91	malignant	f2	-1.0177	no	-0.912351	no	-1.70649	no	-0.827777	no	no
42	92	benign	NA	-0.0732302	no	-0.192124	no	0.319462	no	0.00471259	no	no
42	93	benign	NA	0.248887	no	-0.12383	no	-0.425861	no	0.432881	no	no
44	94	benign	NA	2.8551	no	-0.175046	no	NA	no	0.422712	no	yes
44	95	malignant	f2	-0.0930125	no	0.481081	no	1.54184	no	-0.0418383	no	no
44	96	benign	NA	0.200955	no	-0.0196738	no	0.980174	no	0.202638	no	no
44	97	benign	NA	-0.424103	no	0.93842	no	2.30104	no	-0.13032	no	no
46	98	benign	NA	-0.582043	no	0.406725	no	-0.309742	no	-0.334592	no	no
46	99	benign	NA	-0.724064	no	0.337819	no	-0.290188	no	-0.662426	no	no
46	100	benign	NA	-0.297222	no	-0.372954	no	-0.381158	no	-0.15543	no	no
46	101	benign	NA	-0.518704	no	-0.781334	no	-0.262553	no	-0.731911	no	no
48	102	benign	NA	-0.183116	no	-0.690724	no	-1.06949	no	0.16913	no	no
48	103	benign	NA	-0.563102	no	-0.650998	no	-0.299772	no	0.0814769	no	no
48	104	benign	NA	-0.166355	no	0.194813	no	0.166879	no	0.0412738	no	no
48	105	benign	NA	-0.549756	no	-0.735082	no	-0.12413	no	-0.0904168	no	no
50	106	malignant	f1	2.22505	no	-0.748742	no	-0.535966	no	-1.0103	no	no
50	107	benign	NA	-0.434254	no	-0.0661576	no	-1.10853	no	-0.401417	no	no
50	108	benign	NA	0.833013	no	-0.666135	no	-1.06863	no	-1.16334	no	no
50	109	benign	NA	-0.452678	no	0.0196151	no	0.864625	no	-0.560082	no	no
52	110	malignant	f1	3.43846	yes	-0.764137	no	-0.447857	no	-0.176102	no	yes
52	111	malignant	f2	4.99844	yes	0.0641188	no	-0.391601	no	0.743799	no	yes
52	112	benign	NA	2.57522	no	-0.612627	no	-0.390295	no	0.260954	no	yes
52	113	benign	NA	-0.416262	no	0.0636659	no	0.994219	no	0.187854	no	no
54	114	benign	NA	3.60052	yes	-0.738673	no	-1.28799	no	-0.711138	no	yes
54	115	malignant	f1	NA	no	NA	no	NA	no	1.1671	no	no
54	116	benign	NA	-0.285199	no	0.0420751	no	-0.324625	no	-0.516724	no	yes
54	117	benign	NA	-0.692724	no	-0.196596	no	-0.785299	no	-0.740813	no	no
54	118	malignant	f1	-0.675644	no	-0.51937	no	-0.813821	no	-0.839005	no	no
56	119	malignant	f1	5.07066	yes	-1.21787	no	-1.75799	no	-0.850601	no	yes
56	120	malignant	f1	-0.639131	no	-0.87969	no	-1.01281	no	-0.924008	no	no
56	121	malignant	f1	2.21027	no	-0.299467	no	0.216011	no	0.0796538	no	yes
56	122	benign	NA	-0.183241	no	-0.0549492	no	0.717636	no	-0.370147	no	no
58	123	malignant	f1	0.0586964	no	0.420579	no	-0.256037	no	0.0543547	no	no
58	124	benign	NA	0.045222	no	-0.274635	no	-0.305119	no	0.666592	no	no
58	125	benign	NA	0.42333	no	-0.71116	no	-1.10081	no	0.0616934	no	yes
58	126	benign	NA	-0.0375951	no	-0.434677	no	0.607498	no	0.103431	no	no
60	127	malignant	f1	3.67287	yes	-0.408315	no	-2.48292	no	-1.26694	no	yes
60	128	malignant	f1	3.51616	yes	-1.82765	no	-1.93558	no	-1.78136	no	yes
60	129	malignant	f1	4.15733	yes	-0.512187	no	-1.01628	no	-0.912566	no	yes
60	130	malignant	f1	2.29262	no	-0.446079	no	0.200296	no	-0.422012	no	yes
60	131	malignant	f1	4.5179	yes	-0.722892	no	-0.133928	no	-0.11124	no	yes
60	132	malignant	f1	4.21731	yes	-0.696166	no	-2.14269	no	-0.711843	no	yes
62	133	malignant	f1	0.281482	no	-1.64774	no	-2.92731	no	0.159349	no	no
62	134	malignant	f1	-0.0206987	no	-1.31866	no	-2.07716	no	-0.082407	no	no
62	135	malignant	f2	1.57556	no	-1.00004	no	1.23886	no	-0.687457	no	yes
62	136	malignant	f1	-0.411568	no	-0.659501	no	-1.86936	no	-0.25387	no	no
62	137	benign	NA	-0.242933	no	-0.530182	no	-1.1972	no	-0.247445	no	no
64	138	benign	NA	0.0462217	no	-0.495098	no	-0.926061	no	-0.871806	no	yes
64	139	malignant	f1	0.419949	no	0.965137	no	-0.069546	no	0.0280481	no	no
64	140	benign	NA	0.771326	no	0.730082	no	1.07334	no	1.26787	no	no
64	141	benign	NA	0.495821	no	0.274126	no	-0.581371	no	0.406801	no	no
64	142	benign	NA	-0.00870296	no	0.255019	no	-0.543161	no	-0.294913	no	no
64	143	benign	NA	-0.258344	no	-0.143808	no	0.293195	no	-0.547842	no	no
66	144	malignant	f1	-0.635179	no	-0.744452	no	-1.15086	no	-0.56365	no	no
66	145	malignant	f2	-0.0539498	no	-0.56579	no	-0.732469	no	0.564517	no	no
66	146	benign	NA	-0.3327	no	0.527443	no	0.105106	no	0.582189	no	no
66	147	malignant	f2	-0.084616	no	0.265677	no	0.343689	no	0.0859267	no	no
66	148	malignant	f2	-0.516187	no	0.205568	no	-1.41558	no	-0.134996	no	no
68	149	malignant	f1	-0.994365	no	-0.734795	no	-1.09748	no	-0.610822	no	no
68	150	malignant	f2	-1.49715	no	2.40304	no	-1.32168	no	-1.19359	no	no
68	151	benign	NA	-1.11566	no	-0.667242	no	-1.16491	no	-0.668129	no	no
68	152	benign	NA	3.61652	yes	-0.217126	no	-0.537327	no	-0.153053	no	yes
68	153	malignant	f1	-0.99287	no	-0.775047	no	-0.716908	no	-0.659957	no	no
68	154	malignant	f3	1.10034	no	-0.0267794	no	1.50735	no	0.379512	no	yes
70	155	malignant	f1	5.54402	yes	-0.140938	no	-0.700171	no	0.172453	no	yes
70	156	malignant	f1	4.21664	yes	1.0861	no	-1.68907	no	-0.201445	no	no
70	157	malignant	f1	5.59016	yes	0.333641	no	-0.452815	no	0.0311582	no	yes
70	158	malignant	f1	-0.394528	no	0.0271884	no	0.45062	no	0.409302	no	no
70	159	malignant	f1	5.05825	yes	-0.942343	no	-0.981988	no	-0.0974591	no	yes
72	160	malignant	f1	5.27816	yes	0.295762	no	0.391918	no	1.3764	no	yes
72	161	benign	NA	1.28913	no	-0.538112	no	0.665179	no	0.25072	no	yes
72	162	benign	NA	4.93026	yes	0.333968	no	0.533668	no	1.27635	no	yes
72	163	malignant	f1	0.31115	no	-0.00220554	no	1.02663	no	1.74701	no	no
72	164	benign	NA	0.388923	no	0.175279	no	1.39801	no	0.86271	no	no
74	165	benign	NA	0.840847	no	-0.418719	no	-0.167344	no	-0.550317	no	yes
74	166	benign	NA	-0.0120213	no	-0.024852	no	-0.122649	no	-0.349414	no	no
74	167	benign	NA	-0.131797	no	0.464885	no	0.676719	no	0.673714	no	no
74	168	benign	NA	0.10602	no	0.427096	no	0.607033	no	0.914871	no	no
74	169	benign	NA	-0.938792	no	-1.25666	no	-1.68919	no	-0.227344	no	no
76	170	malignant	f1	5.05795	yes	1.34606	no	NA	no	-0.291732	no	yes
76	171	benign	NA	-1.06712	no	-0.691256	no	-0.333873	no	-1.23015	no	no
76	172	benign	NA	-0.479487	no	-0.945799	no	-0.192127	no	-0.483299	no	no
76	173	malignant	f1	4.52536	yes	-0.489422	no	-0.410354	no	-0.323797	no	yes
76	174	benign	NA	-0.0740603	no	-0.569481	no	-0.071875	no	0.263989	no	no
78	175	benign	NA	0.470548	no	0.716562	no	1.5858	no	1.39775	no	no
78	176	benign	NA	-0.601548	no	-0.524577	no	0.00242994	no	-0.480758	no	no
78	177	benign	NA	-0.46289	no	-0.280868	no	1.14599	no	-0.60076	no	no
78	178	benign	NA	-0.378991	no	0.389809	no	-0.147285	no	0.289682	no	no
78	179	benign	NA	0.805424	no	0.475609	no	0.964054	no	1.29221	no	no
80	180	benign	NA	-0.0991632	no	-0.331903	no	-0.905369	no	-0.0202098	no	no
80	181	benign	NA	-0.021441	no	0.110611	no	-0.420888	no	0.549973	no	no
80	182	malignant	f1	-0.23626	no	-0.706826	no	NA	no	0.769679	no	no
80	183	benign	NA	0.149222	no	1.19242	no	1.11736	no	1.37728	no	no
80	184	benign	NA	-0.440049	no	-0.544817	no	NA	no	0.605375	no	no
80	185	malignant	f1	-0.206616	no	-0.274016	no	-0.19405	no	0.670655	no	no
82	186	malignant	f2	-0.214852	no	-0.456931	no	-0.646994	no	-0.0278433	no	no
82	187	benign	NA	0.412003	no	-0.171024	no	-0.442386	no	0.465318	no	no
82	188	malignant	f4	-1.09709	no	-1.01196	no	-1.00544	no	-0.597343	no	no
82	189	malignant	f1	-0.001668	no	0.493691	no	0.207785	no	0.819116	no	no
82	190	benign	NA	NA	no	NA	no	NA	no	1.73271	no	no
84	191	malignant	f2	-0.139447	no	0.146334	no	NA	no	1.06401	no	no
84	192	benign	NA	-0.397603	no	-0.312621	no	-0.642089	no	-0.0859592	no	no
84	193	malignant	f1	0.0464549	no	-0.130822	no	0.305635	no	0.679489	no	no
84	194	benign	NA	-0.211971	no	-0.818758	no	-0.909019	no	-0.0258896	no	no
84	195	benign	NA	-0.109478	no	-0.61059	no	-1.45253	no	0.14241	no	no
84	196	benign	NA	-0.876416	no	-1.00289	no	-0.186848	no	-0.236676	no	no
84	197	benign	NA	-0.479303	no	-0.580645	no	-0.117872	no	0.163954	no	no
86	198	malignant	f1	4.5055	yes	0.625534	no	0.934442	no	1.14288	no	yes
86	199	malignant	f1	4.03382	yes	0.299888	no	0.131454	no	0.557608	no	yes
86	200	benign	NA	0.391343	no	0.580869	no	1.25285	no	0.444253	no	no
86	201	benign	NA	0.502196	no	0.457741	no	0.963592	no	1.15495	no	no
88	202	benign	NA	-0.792213	no	0.565049	no	1.68203	no	0.595585	no	no
88	203	benign	NA	-0.118487	no	0.648943	no	1.49947	no	0.870401	no	no
88	204	benign	NA	-0.268772	no	0.323183	no	1.28454	no	0.739811	no	no
88	205	benign	NA	-0.498045	no	-0.210358	no	1.43851	no	-0.423397	no	no
88	206	benign	NA	1.30755	no	0.172175	no	0.755672	no	0.811021	no	no
88	207	malignant	f1	0.169701	no	-0.445181	no	0.436133	no	0.593292	no	no
90	208	malignant	f1	0.145716	no	-0.604812	no	-2.09831	no	0.168044	no	no
90	209	malignant	f1	0.157617	no	-0.228579	no	-1.11115	no	-0.0814488	no	no
90	210	malignant	f1	-0.368666	no	-1.01026	no	-2.52316	no	-0.468664	no	no
90	211	malignant	f1	0.228129	no	-0.433121	no	NA	no	0.266658	no	no
90	212	benign	NA	2.71049	no	0.338732	no	0.419686	no	0.771597	no	yes
92	213	malignant	f1	-0.331908	no	-1.54484	no	9.40257	yes	-0.41185	no	no
92	214	malignant	f1	0.654803	no	-0.445156	no	0.598242	no	0.713465	no	no
92	215	benign	NA	0.423868	no	-0.576702	no	1.0868	no	-0.0433377	no	no
92	216	benign	NA	-0.2253	no	0.497378	no	2.01995	no	0.500576	no	no
92	217	benign	NA	-0.351304	no	-0.787272	no	0.0946686	no	-1.04537	no	no
94	218	benign	NA	0.0396214	no	3.93938	yes	0.0555402	no	-0.572348	no	yes
94	219	benign	#N/A	0.297592	no	0.0392185	no	1.01975	no	0.484522	no	no
94	220	benign	NA	0.825705	no	0.935841	no	NA	no	1.85216	no	no
94	221	malignant	f1	1.65478	no	0.312572	no	1.45119	no	0.482891	no	yes
94	222	benign	NA	0.559288	no	0.567862	no	NA	no	1.92064	no	no
96	223	benign	NA	0.0168229	no	0.758557	no	-0.177757	no	0.545093	no	no
96	224	benign	NA	-0.618755	no	0.576858	no	0.440726	no	-0.401626	no	no
96	225	benign	NA	0.252354	no	0.855119	no	0.764495	no	1.56723	no	no
96	226	benign	NA	1.09397	no	0.290432	no	2.73586	no	2.57776	no	no
98	227	malignant	f1	NA	no	NA	no	NA	no	0.934042	no	no
98	228	malignant	f1	-0.798845	no	-1.15612	no	NA	no	-0.372238	no	no
98	229	malignant	f1	0.574041	no	0.469307	no	0.996873	no	1.43586	no	no
98	230	benign	NA	NA	no	NA	no	NA	no	2.41564	no	no
98	231	malignant	f2	NA	no	NA	no	NA	no	NA	no	no
100	232	benign	NA	0.590521	no	0.498178	no	-0.20859	no	1.1567	no	no
100	233	malignant	f1	4.02994	yes	0.0207198	no	-0.313279	no	1.53954	no	yes
100	234	malignant	f2	5.81699	yes	-0.258156	no	0.1842	no	0.368122	no	yes
100	235	benign	NA	-0.529051	no	0.387924	no	0.0567099	no	-0.312864	no	no
100	236	benign	NA	-0.505426	no	0.144438	no	0.200387	no	-0.524952	no	no
100	237	benign	NA	-0.1067	no	-0.0406977	no	0.712287	no	-0.301952	no	no
102	238	malignant	f1	-1.49276	no	-2.53117	no	NA	no	-1.84073	no	no
102	239	malignant	f1	-1.28381	no	-2.15333	no	-2.97528	no	-1.44869	no	no
102	240	malignant	f1	-0.985176	no	-0.578652	no	-1.13258	no	-1.19259	no	no
102	241	malignant	f1	-0.943227	no	-1.4567	no	-2.68289	no	-0.996015	no	no
102	242	malignant	f1	-0.453571	no	-0.0937078	no	-0.907233	no	-0.414743	no	no
102	243	benign	NA	0.354338	no	0.947294	no	0.750124	no	1.2603	no	no
104	244	malignant	f1	-0.349331	no	-1.42844	no	-2.34187	no	-0.588854	no	no
104	245	malignant	f1	0.128464	no	-0.991569	no	-2.56714	no	-0.168688	no	no
104	246	malignant	f1	-0.0541075	no	-0.746265	no	-1.4384	no	-0.148601	no	no
104	247	benign	NA	-0.0900236	no	-0.806826	no	-1.41442	no	-0.358388	no	no
104	248	benign	NA	-0.0424953	no	-0.588334	no	-0.165627	no	0.0981627	no	no
104	249	malignant	f1	1.95303	no	-0.339303	no	-1.66043	no	1.99212	no	no
104	250	malignant	f1	0.0978658	no	-1.27554	no	-2.97911	no	-0.3287	no	no
106	251	benign	NA	1.24018	no	1.35824	no	1.80818	no	1.82427	no	no
106	252	benign	NA	1.3541	no	0.891596	no	1.3663	no	1.85376	no	no
106	253	benign	NA	0.451117	no	1.29088	no	1.19618	no	1.07059	no	no
106	254	benign	NA	1.07999	no	1.50487	no	1.21492	no	2.36534	no	no
106	255	benign	NA	0.679092	no	0.633777	no	1.35763	no	1.20194	no	no
106	256	benign	NA	0.153159	no	0.204267	no	0.797888	no	0.863668	no	no
106	257	benign	NA	-0.0202462	no	-0.512151	no	0.0921015	no	-0.263998	no	no
108	258	malignant	f2	0.225284	no	-0.540789	no	-0.955969	no	-0.337823	no	yes
108	259	benign	NA	0.0672766	no	-0.95841	no	-1.40207	no	-0.339056	no	yes
108	260	benign	NA	-0.427364	no	-0.56462	no	-1.13231	no	-0.675188	no	no
108	261	benign	NA	-0.55428	no	-0.575474	no	-0.0426361	no	-0.367507	no	no
108	262	malignant	f1	-1.08364	no	-2.4653	no	-2.09394	no	-0.987171	no	no
108	263	benign	NA	0.38688	no	-0.0609144	no	0.376427	no	0.540649	no	no
108	264	benign	NA	0.107207	no	-0.144626	no	-3.32328	no	0.371504	no	no
110	265	malignant	f1	3.69833	yes	-0.738003	no	-1.4247	no	-0.988466	no	yes
110	266	malignant	f1	4.06686	yes	-0.557576	no	-2.17534	no	-0.933249	no	no
110	267	malignant	f1	4.27526	yes	0.0957441	no	-1.43646	no	-1.29682	no	no
110	268	benign	NA	0.441358	no	-0.712014	no	-0.272277	no	-0.168136	no	no
110	269	malignant	f1	3.82646	yes	-0.403815	no	-0.859579	no	-1.12261	no	no
110	270	benign	NA	0.0821274	no	-0.0816906	no	0.523943	no	0.162665	no	no
112	271	malignant	f2	0.243843	no	-0.377789	no	-0.0950124	no	-0.124346	no	no
112	272	benign	NA	0.0992672	no	0.596258	no	1.04172	no	-0.10642	no	no
112	273	benign	NA	0.499235	no	0.148039	no	0.552083	no	0.624197	no	no
112	274	benign	NA	0.599684	no	0.103803	no	0.109062	no	0.237578	no	no
112	275	benign	NA	-0.153848	no	0.35836	no	0.143995	no	-0.383172	no	no
112	276	benign	NA	-0.185286	no	0.653499	no	0.524165	no	-0.50131	no	no
112	277	benign	NA	0.150064	no	0.157205	no	0.912712	no	0.382404	no	no
114	278	malignant	f1	4.57286	yes	-0.379126	no	-1.59347	no	-0.243471	no	yes
114	279	malignant	f1	4.76704	yes	-0.458245	no	-1.84411	no	-0.166362	no	no
114	280	benign	NA	0.489439	no	-0.222698	no	-0.76909	no	0.025447	no	no
114	281	benign	NA	0.0914715	no	0.0190024	no	0.0014712	no	0.129606	no	no
114	282	benign	NA	-0.131423	no	-0.0237259	no	0.0634468	no	-0.0430453	no	no
116	283	benign	NA	0.930685	no	0.397554	no	0.604527	no	0.751175	no	no
116	284	benign	NA	0.916497	no	0.31429	no	-0.0234482	no	0.912846	no	yes
116	285	benign	NA	0.569405	no	0.466315	no	0.953133	no	1.06919	no	yes
116	286	benign	NA	0.0722992	no	1.07482	no	-0.261291	no	0.854059	no	no
116	287	malignant	f1	0.851469	no	0.657794	no	6.69665	yes	0.895139	no	no
116	288	benign	NA	0.622319	no	0.0266036	no	0.208926	no	1.57637	no	no
118	289	benign	NA	0.447028	no	-0.303688	no	0.122496	no	0.831213	no	no
118	290	malignant	f1	1.68228	no	-0.47691	no	0.189746	no	-0.14097	no	no
118	291	malignant	f1	4.66403	yes	-1.12939	no	-1.31412	no	-0.802799	no	no
118	292	malignant	f1	5.05876	yes	-1.34195	no	-0.604256	no	-1.11648	no	yes
118	293	benign	NA	-0.0808395	no	-0.0543755	no	0.557031	no	-0.18861	no	no
120	294	malignant	f1	4.63228	yes	-0.867967	no	-1.47904	no	-1.70131	no	yes
120	295	benign	NA	0.895402	no	-0.859959	no	-0.612521	no	-0.168301	no	yes
120	296	malignant	f2	4.43701	yes	-1.25155	no	-1.37691	no	-1.39331	no	yes
120	297	benign	NA	-0.315619	no	0.625309	no	0.253509	no	-0.574327	no	no
120	298	benign	NA	-0.887646	no	0.168398	no	-0.17696	no	-1.15929	no	no
120	299	benign	NA	-0.868102	no	0.180711	no	0.00774551	no	-0.850236	no	no
122	300	malignant	f2	-0.174818	no	1.2616	no	-0.0430039	no	-0.863573	no	yes
122	301	benign	NA	-0.117103	no	-0.726613	no	1.70272	no	-0.813049	no	yes
122	302	benign	NA	0.597388	no	-0.23357	no	0.567622	no	-0.00542499	no	no
122	303	malignant	f1	-0.0598905	no	-0.368626	no	0.329226	no	-0.204163	no	no
122	304	benign	NA	0.58711	no	-0.122938	no	0.515628	no	0.234994	no	no
122	305	malignant	f1	0.79767	no	-0.425173	no	-0.114671	no	0.593101	no	no
124	306	malignant	f2	0.386062	no	-0.709117	no	-0.880552	no	1.1404	no	no
124	307	benign	NA	0.513796	no	-0.441875	no	-0.900065	no	1.34285	no	no
124	308	benign	NA	-0.0528129	no	-0.876555	no	-0.999436	no	0.56198	no	no
124	309	benign	NA	1.07959	no	-0.200007	no	-1.30185	no	0.862169	no	no
126	310	malignant	f1	5.06592	yes	0.614733	no	-1.57106	no	-0.536475	no	yes
126	311	benign	NA	1.17783	no	-0.860341	no	-0.84238	no	-0.798601	no	yes
126	312	benign	NA	0.135841	no	0.115792	no	0.660322	no	0.00302875	no	no
126	313	malignant	f1	4.88412	yes	0.254038	no	-1.51656	no	-0.155787	no	yes
126	314	malignant	f1	2.31261	no	0.437766	no	-0.928831	no	-0.827333	no	yes
128	315	malignant	f1	4.48158	yes	-0.39906	no	-2.57522	no	-0.304597	no	yes
128	316	malignant	f1	4.60491	yes	-0.227863	no	-2.0277	no	-0.455526	no	yes
128	317	malignant	f1	3.96077	yes	0.146771	no	-2.15131	no	-0.208117	no	yes
128	318	malignant	f1	4.55622	yes	-0.378693	no	-1.72977	no	-0.832508	no	yes
128	319	malignant	f1	2.2355	no	-0.295853	no	-1.17262	no	-0.111149	no	no
130	320	benign	NA	0.878199	no	-0.141821	no	0.0482461	no	0.70265	no	no
130	321	benign	NA	2.8168	no	-0.115247	no	0.0340038	no	0.301867	no	yes
130	322	benign	NA	0.492391	no	-0.159061	no	0.467839	no	0.299098	no	no
130	323	benign	NA	0.15906	no	-0.0718671	no	0.247084	no	-0.142344	no	no
132	324	malignant	f1	4.26025	yes	-0.569476	no	-1.63909	no	-0.756917	no	yes
132	325	malignant	f1	3.59066	yes	-0.285552	no	-0.834386	no	-0.7193	no	yes
132	326	benign	NA	-0.545835	no	-0.141615	no	-0.344202	no	-0.926877	no	no
132	327	benign	NA	-0.826471	no	-0.690865	no	-0.675625	no	-1.13238	no	no
132	328	benign	NA	-0.774475	no	-0.223948	no	1.14653	no	-0.82834	no	no
134	329	malignant	f1	-0.895774	no	-2.01394	no	4.71622	yes	-1.42909	no	no
134	330	malignant	f1	-0.609952	no	-0.841304	no	-1.30155	no	-1.23465	no	no
134	331	benign	NA	-0.873799	no	-0.548249	no	-0.144184	no	-1.29595	no	no
134	332	malignant	f2	0.0673671	no	0.054253	no	-0.346852	no	-1.17861	no	yes
134	333	benign	NA	-0.302631	no	-0.510482	no	0.106119	no	-0.451264	no	no
136	334	benign	NA	-0.526729	no	-0.24479	no	-0.907284	no	-0.740363	no	no
136	335	benign	NA	0.0335232	no	-0.393443	no	-0.667092	no	-0.154771	no	no
136	336	benign	NA	-0.505254	no	-0.219162	no	1.06925	no	-0.602202	no	no
136	337	benign	NA	-0.255708	no	-0.00206048	no	-0.434139	no	-0.447685	no	no
136	338	benign	NA	0.389957	no	-0.0808026	no	0.594947	no	0.380619	no	no
138	339	benign	NA	-0.669474	no	-0.224663	no	-0.761193	no	-0.59336	no	no
138	340	benign	NA	-0.0733937	no	0.0887656	no	-0.445517	no	0.0821842	no	no
138	341	benign	NA	-0.467064	no	-0.166853	no	-0.974852	no	-0.228797	no	no
138	342	benign	NA	-0.419625	no	0.00763717	no	0.134334	no	-0.167117	no	no
140	343	benign	NA	0.246082	no	-0.255435	no	-1.03528	no	-0.300231	no	no
140	344	malignant	f2	-0.225679	no	4.52784	yes	-1.40799	no	-0.337201	no	no
140	345	benign	NA	0.146976	no	0.146322	no	0.169468	no	-0.0314781	no	no
140	346	benign	NA	0.00967936	no	-0.401903	no	0.128209	no	0.22291	no	no
140	347	benign	NA	0.0802065	no	-0.274847	no	-1.04098	no	0.0140514	no	no
140	348	benign	NA	0.242358	no	0.179447	no	-0.43158	no	0.46361	no	no
140	349	benign	NA	0.0734239	no	0.297866	no	0.397614	no	0.966222	no	no
142	350	benign	NA	-0.000813727	no	0.113201	no	-0.00764537	no	0.745258	no	no
142	351	benign	NA	0.404991	no	0.689771	no	-0.176482	no	1.13706	no	no
142	352	benign	NA	0.0438365	no	0.32367	no	0.719135	no	0.643297	no	no
142	353	benign	NA	0.56247	no	0.819819	no	0.0159334	no	1.10589	no	no
142	354	benign	NA	-0.267157	no	0.00126301	no	0.173428	no	-0.0811499	no	no
142	355	benign	NA	0.21628	no	0.274473	no	-0.145454	no	0.783036	no	no
144	356	malignant	f1	-1.32742	no	-0.874683	no	-1.34896	no	-1.32473	no	no
144	357	malignant	f1	-1.26716	no	-1.09256	no	-2.0473	no	-1.17631	no	no
144	358	benign	NA	-0.668304	no	-0.43842	no	-1.12186	no	-0.843489	no	no
144	359	benign	NA	-0.663648	no	0.0726564	no	0.981717	no	-0.159893	no	no
146	360	malignant	f1	-0.872779	no	-0.320254	no	-0.463432	no	-1.24402	no	no
146	361	malignant	f2	-0.5475	no	-0.757356	no	-0.101762	no	-0.684623	no	no
146	362	benign	NA	-1.45503	no	0.465504	no	0.201654	no	-1.35262	no	no
146	363	benign	NA	0.0376007	no	0.32323	no	-0.0184991	no	0.317774	no	no
146	364	benign	NA	-0.294438	no	0.102136	no	0.476291	no	-0.0583451	no	no
148	365	malignant	f1	4.18196	yes	-0.857925	no	-0.583913	no	-0.873141	no	yes
148	366	malignant	f1	4.63694	yes	-0.494383	no	-0.375994	no	-0.774925	no	yes
148	367	malignant	f1	4.08294	yes	-0.357957	no	-0.737611	no	-0.964459	no	yes
148	368	benign	NA	-0.608388	no	-0.655212	no	-0.00210816	no	-0.567027	no	no
150	369	benign	NA	-0.256949	no	0.289036	no	0.309862	no	-0.266109	no	no
150	370	benign	NA	-0.385763	no	-0.303902	no	-1.25515	no	-0.612277	no	no
150	371	benign	NA	-0.164497	no	-0.138469	no	-0.375191	no	-0.325362	no	no
150	372	malignant	f1	4.32004	yes	-0.362302	no	-1.70859	no	-0.435352	no	yes
150	373	benign	NA	0.444939	no	0.662286	no	0.13301	no	0.719598	no	no
152	374	malignant	f1	4.22641	yes	1.75445	no	-0.817265	no	0.952822	no	no
152	375	malignant	f1	4.70012	yes	1.463	no	-2.05916	no	0.474166	no	yes
152	376	malignant	f1	4.46802	yes	-0.137953	no	-1.8021	no	-0.170075	no	yes
152	377	malignant	f1	1.48341	no	0.832914	no	-0.699543	no	1.4917	no	yes
152	378	benign	NA	NA	no	1.03895	no	NA	no	2.35768	no	no
154	379	malignant	f1	-0.219768	no	5.85442	yes	-1.51698	no	0.400953	no	no
154	380	malignant	f1	-0.449314	no	6.26004	yes	-1.55674	no	0.158792	no	no
154	381	benign	NA	-0.793527	no	-0.670895	no	-1.07849	no	-0.98313	no	no
154	382	benign	NA	-1.09711	no	-0.00100241	no	0.134828	no	-0.720455	no	no
156	383	benign	NA	-1.29966	no	-0.744151	no	-1.46681	no	-1.02313	no	no
156	384	benign	NA	-0.961189	no	-0.850433	no	-0.840087	no	-0.92889	no	no
156	385	malignant	f2	-0.904281	no	-0.357774	no	-1.02285	no	-0.862515	no	no
156	386	benign	NA	-0.917506	no	-0.445882	no	-1.15974	no	-0.79852	no	no
156	387	benign	NA	-0.160566	no	-0.123211	no	0.457781	no	0.413447	no	no
156	388	benign	NA	-0.251018	no	0.296464	no	1.00366	no	0.351891	no	no
158	389	malignant	f2	-0.828773	no	-0.672031	no	-0.965446	no	-0.617259	no	no
158	390	benign	NA	-0.961353	no	-0.185717	no	-0.871475	no	-0.843078	no	no
158	391	benign	NA	-0.861183	no	-0.608247	no	-1.12835	no	-0.602327	no	no
158	392	benign	NA	-0.395166	no	0.112338	no	0.423321	no	-0.26245	no	no
158	393	benign	NA	-0.266843	no	-0.18743	no	0.271486	no	0.0382992	no	no
160	394	malignant	f1	-0.802973	no	-0.632688	no	-1.60667	no	-0.976308	no	no
160	395	malignant	f1	1.30785	no	-0.857783	no	-1.84198	no	-0.46511	no	yes
160	396	malignant	f1	1.92624	no	-0.238249	no	-1.54755	no	-0.581091	no	no
160	397	benign	NA	0.290354	no	0.215132	no	-0.531289	no	0.828813	no	no
160	398	benign	NA	-0.0577713	no	0.267862	no	0.731378	no	0.421984	no	no
160	399	benign	NA	-0.666096	no	-0.427859	no	-1.33728	no	-0.47373	no	no
160	400	benign	NA	-0.907941	no	-1.08104	no	-2.36885	no	-0.560622	no	no
162	401	benign	NA	-0.421072	no	0.465087	no	-0.719002	no	-0.315885	no	no
162	402	benign	NA	-0.697447	no	1.03052	no	0.400403	no	-0.340799	no	no
162	403	benign	NA	-0.747336	no	0.178313	no	0.084058	no	-0.427276	no	no
162	404	benign	NA	0.113122	no	0.306843	no	0.096101	no	0.142803	no	yes
162	405	benign	NA	-0.525827	no	-0.0499287	no	1.08366	no	0.1067	no	no
164	406	malignant	f1	3.47308	yes	-0.855988	no	-0.358309	no	-1.08631	no	yes
164	407	benign	NA	2.81749	no	-0.371173	no	0.0642932	no	-0.50739	no	yes
164	408	malignant	f2	1.0105	no	-0.198604	no	0.693974	no	-0.668056	no	yes
164	409	benign	NA	-1.01398	no	-0.264674	no	0.0993674	no	-0.641415	no	no
166	410	malignant	f2	0.937489	no	-0.725075	no	-1.06422	no	-0.436861	no	yes
166	411	malignant	f2	-0.755041	no	-0.424056	no	-1.46771	no	-0.812382	no	no
166	412	malignant	f1	5.15398	yes	-0.443683	no	-1.58859	no	-0.618623	no	yes
166	413	benign	NA	-0.0923634	no	0.327087	no	0.649948	no	0.307194	no	no
166	414	benign	NA	1.20581	no	0.381247	no	1.10345	no	1.30598	no	yes
168	415	benign	NA	-0.756464	no	-0.657275	no	-1.52508	no	-0.679798	no	no
168	416	benign	NA	-0.667152	no	-0.0384555	no	-1.75511	no	0.663556	no	no
168	417	benign	NA	-0.714877	no	0.103171	no	-0.243373	no	0.102055	no	no
168	418	benign	NA	-0.395165	no	0.291598	no	-0.574907	no	0.346023	no	no
168	419	benign	NA	-1.04415	no	0.0346405	no	0.118474	no	-0.13855	no	no
170	420	malignant	f2	-1.25494	no	-0.324045	no	-0.174872	no	-0.511331	no	no
170	421	benign	NA	-0.12142	no	0.479518	no	-0.21531	no	1.11836	no	no
170	422	benign	NA	-1.20901	no	0.0663497	no	0.159726	no	-0.521921	no	no
170	423	benign	NA	-0.757817	no	0.417317	no	-0.558609	no	-0.228444	no	no
170	424	benign	NA	0.145335	no	0.113766	no	1.05781	no	0.664014	no	no
172	425	malignant	f1	-0.566651	no	-0.535491	no	-0.813721	no	-0.646545	no	no
172	426	malignant	f1	-0.531332	no	-0.442384	no	-0.964125	no	-0.658904	no	no
172	427	malignant	f1	-0.431034	no	-0.990447	no	-0.619993	no	-0.325812	no	no
172	428	benign	NA	-0.638498	no	-0.788367	no	-1.38278	no	-0.613771	no	no
172	429	benign	NA	-0.275575	no	-0.470085	no	-0.305285	no	-0.365685	no	no
174	430	malignant	f1	3.97858	yes	0.319949	no	-2.64285	no	-0.00478939	no	yes
174	431	malignant	f1	4.05516	yes	-0.131246	no	-2.73831	no	-0.123519	no	yes
174	432	malignant	f1	3.85895	yes	0.563091	no	-1.0388	no	0.128496	no	yes
174	433	benign	NA	-0.0316745	no	0.0819225	no	-0.984912	no	0.503303	no	no
174	434	benign	NA	-0.804951	no	1.18644	no	0.127975	no	-0.303735	no	no
176	435	benign	NA	-0.937426	no	-0.18864	no	-0.373616	no	-1.04151	no	no
176	436	benign	NA	-1.52058	no	-0.115653	no	-0.160879	no	-1.35411	no	no
176	437	benign	NA	-0.924674	no	-0.0332863	no	-0.226276	no	-0.801893	no	no
176	438	benign	NA	-0.47239	no	-0.429164	no	-0.727833	no	-0.46122	no	no
176	439	benign	NA	-0.187787	no	-0.250317	no	0.276922	no	-0.183306	no	no
176	440	malignant	f1	4.04679	yes	-0.428569	no	0.0653451	no	0.0507815	no	yes
178	441	benign	NA	0.382631	no	-0.342364	no	-0.382403	no	-0.368991	no	yes
178	442	benign	NA	-0.296548	no	-0.293144	no	-0.22673	no	0.226658	no	no
178	443	benign	NA	4.75217	yes	-0.710107	no	-1.03381	no	-0.601439	no	yes
178	444	benign	NA	-0.139747	no	-0.48089	no	-0.0655703	no	0.43154	no	no
180	445	malignant	f2	0.748518	no	-0.0152993	no	0.0588869	no	0.598324	no	no
180	446	malignant	f3	0.189086	no	-0.0959017	no	-0.352352	no	-0.1154	no	no
180	447	malignant	f1	-1.37641	no	-1.16676	no	-2.13757	no	-1.20027	no	no
180	448	malignant	f1	1.70943	no	0.367766	no	0.348212	no	0.339531	no	yes
180	449	benign	NA	1.37661	no	0.257995	no	-0.272642	no	0.481725	no	yes
182	450	malignant	f1	3.91844	yes	-1.14485	no	-0.950235	no	-0.82925	no	yes
182	451	benign	NA	-0.317428	no	-0.472089	no	-0.360462	no	-0.232789	no	no
182	452	benign	NA	-0.218233	no	-0.0991902	no	-1.17464	no	-0.168504	no	no
182	453	benign	NA	-1.5392	no	0.108231	no	0.140119	no	-0.981264	no	no
184	454	benign	NA	-0.689718	no	0.22431	no	-0.0325097	no	0.206387	no	no
184	455	benign	NA	-0.0884499	no	0.241191	no	-0.57892	no	-0.0336963	no	no
184	456	benign	NA	-0.209435	no	-0.183918	no	0.139629	no	-0.269282	no	no
184	457	benign	NA	0.0741291	no	-0.0601984	no	0.00984855	no	0.691871	no	no
184	458	benign	NA	-0.110236	no	-0.151448	no	-0.0532157	no	0.290387	no	no
184	459	benign	NA	0.301296	no	0.525852	no	-1.0646	no	1.53457	no	no
186	460	benign	NA	0.0548854	no	-0.162371	no	0.405847	no	0.25519	no	no
186	461	benign	NA	0.526461	no	0.430981	no	0.862516	no	1.01964	no	no
186	462	benign	NA	0.497168	no	0.865469	no	1.38628	no	1.15322	no	no
186	463	benign	NA	-0.49397	no	-0.0996285	no	0.440527	no	-0.295453	no	no
186	464	benign	NA	-0.527613	no	0.0932696	no	0.901757	no	-0.140238	no	no
188	465	benign	NA	-0.653738	no	-0.501932	no	-0.570264	no	-0.614094	no	no
188	466	benign	NA	-0.13644	no	0.242306	no	1.12415	no	0.723426	no	no
188	467	benign	NA	-0.553759	no	0.0704356	no	0.136264	no	-0.290053	no	no
188	468	malignant	f1	5.22749	yes	-0.765778	no	-1.23124	no	-0.674528	no	yes
188	469	malignant	f1	4.95239	yes	-0.705346	no	-1.6303	no	-0.850234	no	yes
188	470	malignant	f1	-0.257178	no	0.898285	no	1.54325	no	0.385688	no	no
190	471	malignant	f1	-0.289217	no	-0.220476	no	-0.101113	no	0.376695	no	no
190	472	malignant	f1	-0.678352	no	-0.700772	no	-1.00673	no	-0.365368	no	no
190	473	malignant	f1	-0.181412	no	-0.303625	no	-0.0845344	no	0.381563	no	no
190	474	benign	NA	0.332873	no	-0.0314164	no	0.153784	no	0.768418	no	no
190	475	benign	NA	-0.0683548	no	-0.197951	no	1.46089	no	0.423448	no	no
192	476	malignant	f1	-0.317635	no	0.0334378	no	0.288437	no	0.72687	no	no
192	477	benign	NA	-0.661374	no	-0.456575	no	0.524946	no	-0.322289	no	no
192	478	benign	NA	-0.913161	no	0.313809	no	0.542888	no	0.182659	no	no
192	479	benign	NA	-0.591268	no	-0.665982	no	0.0730165	no	-0.103203	no	no
192	480	benign	NA	-0.773363	no	-0.263381	no	-0.310781	no	-0.278037	no	no
192	481	benign	NA	-1.35685	no	-0.919024	no	-0.727865	no	-0.581213	no	no
194	482	malignant	f2	1.52549	no	0.631161	no	0.605047	no	1.44123	no	yes
194	483	malignant	f1	-0.197767	no	-0.572282	no	-0.630437	no	1.26477	no	no
194	484	benign	NA	1.04442	no	0.946104	no	1.18216	no	2.00289	no	no
194	485	malignant	f2	4.14561	yes	0.945716	no	0.241045	no	0.909158	no	yes
194	486	malignant	f1	2.64875	no	-0.0186177	no	-0.0285746	no	0.269668	no	yes
194	487	malignant	f1	-0.514864	no	-0.497053	no	0.341269	no	-0.320198	no	no
196	488	malignant	f1	-0.636453	no	-0.619943	no	-1.00627	no	-0.664851	no	no
196	489	malignant	f1	1.9128	no	-1.32664	no	-1.20796	no	-1.1261	no	no
196	490	benign	NA	2.69946	no	-1.17463	no	-1.74392	no	-1.35961	no	no
196	491	malignant	f1	-0.625176	no	-0.13003	no	0.368796	no	-0.493611	no	no
196	492	benign	NA	2.82851	no	-1.38105	no	-1.57992	no	-0.737218	no	yes
196	493	benign	NA	-0.46175	no	-0.8593	no	-0.778139	no	-0.260828	no	no
198	494	malignant	f1	-0.567711	no	-0.982606	no	-1.95967	no	-0.817044	no	no
198	495	benign	NA	0.387721	no	-0.356686	no	-0.461265	no	0.368274	no	no
198	496	benign	NA	0.515484	no	0.330751	no	0.0757736	no	0.968777	no	no
198	497	benign	NA	0.406679	no	-0.244515	no	-0.529988	no	0.991705	no	no
198	498	benign	NA	-0.731313	no	0.017842	no	0.978079	no	-0.426048	no	no
200	499	malignant	f1	-0.0271732	no	-0.444488	no	0.145344	no	-0.235028	no	no
200	500	benign	NA	0.230873	no	-0.241152	no	-0.728613	no	0.461903	no	no
200	501	malignant	f1	-0.654358	no	0.0109423	no	-0.924258	no	-0.637202	no	no
200	502	benign	NA	-0.784671	no	-0.536879	no	-2.64398	no	-1.07022	no	no
200	503	benign	NA	0.207372	no	-0.674241	no	-0.945253	no	0.603245	no	no
202	504	benign	NA	-0.698097	no	-0.149246	no	0.719864	no	0.1247	no	no
202	505	benign	NA	-0.0420025	no	0.0373294	no	0.539903	no	0.128241	no	no
202	506	benign	NA	-0.309822	no	-0.258562	no	-1.01863	no	-0.126914	no	no
202	507	malignant	f1	5.37367	yes	-1.94564	no	NA	no	-1.57049	no	yes
202	508	malignant	f1	5.17788	yes	-3.11006	no	NA	no	-1.26729	no	yes
202	509	benign	NA	4.45769	yes	-1.24865	no	-1.62116	no	-0.788727	no	yes
204	510	malignant	f1	5.78992	yes	-0.664117	no	-0.633673	no	-0.861086	no	yes
204	511	benign	NA	-0.346385	no	-0.335807	no	-0.906519	no	-0.39411	no	no
204	512	benign	NA	-0.340861	no	-0.607862	no	-0.756877	no	-0.510669	no	no
204	513	malignant	f1	5.11594	yes	-0.121996	no	-0.026401	no	0.0545628	no	yes
204	514	benign	NA	-0.499133	no	0.688509	no	0.727854	no	-0.882669	no	no
204	515	malignant	f2	0.919314	no	0.274479	no	0.363395	no	0.445615	no	yes
206	516	malignant	f1	4.20422	yes	0.256085	no	-1.37345	no	-0.870566	no	yes
206	517	malignant	f1	4.16934	yes	-0.597293	no	-0.998732	no	-0.633946	no	yes
206	518	benign	NA	-0.280318	no	0.032011	no	0.0653505	no	-0.0409601	no	no
206	519	benign	NA	-0.838956	no	-0.658644	no	-1.01821	no	-0.395823	no	no
208	520	benign	NA	-0.0632832	no	0.407541	no	NA	no	0.296223	no	no
208	521	benign	NA	-0.191651	no	-0.446136	no	-0.236352	no	-0.156237	no	no
208	522	malignant	f1	0.168551	no	-0.410189	no	0.0689877	no	0.046694	no	yes
208	523	malignant	f1	4.16733	yes	0.66871	no	0.853238	no	0.765728	no	yes
208	524	malignant	f1	4.34508	yes	-0.17598	no	-0.114314	no	-0.0441795	no	yes
208	525	benign	NA	1.4832	no	0.685164	no	0.0231782	no	1.23618	no	no
210	526	malignant	f1	4.14735	yes	-0.576956	no	-0.496376	no	-1.27808	no	yes
210	527	malignant	f1	3.97744	yes	-0.221629	no	-1.3855	no	-0.837828	no	yes
210	528	malignant	f1	4.65702	yes	-0.400705	no	NA	no	0.117607	no	yes
210	529	malignant	f1	4.3677	yes	0.269608	no	-0.422635	no	0.579879	no	yes
210	530	malignant	f1	4.32271	yes	0.22853	no	0.731847	no	0.565442	no	yes
210	531	malignant	f1	0.946754	no	-0.581984	no	0.0105657	no	-0.197688	no	yes
212	532	malignant	f1	0.263193	no	2.72227	yes	-0.162129	no	0.635863	no	no
212	533	malignant	f1	0.410913	no	2.30076	no	NA	no	1.07676	no	no
212	534	malignant	f1	0.223676	no	1.81956	no	0.881182	no	0.574268	no	no
212	535	benign	NA	NA	no	NA	no	NA	no	2.1134	no	no
212	536	benign	NA	NA	no	0.385752	no	1.41204	no	1.15552	no	no
214	537	malignant	f1	2.70712	no	-0.64162	no	1.19147	no	-0.201347	no	yes
214	538	malignant	f1	1.71512	no	-0.325313	no	0.784498	no	1.61217	no	yes
214	539	malignant	f1	3.08168	no	-0.473829	no	0.154654	no	1.05608	no	yes
214	540	malignant	f2	3.62188	yes	-0.481624	no	-0.466903	no	-0.276297	no	yes
214	541	malignant	f2	4.58295	yes	-0.2994	no	-0.639729	no	-0.0125494	no	yes
214	542	benign	NA	0.546691	no	0.195527	no	0.392392	no	1.20602	no	no
216	543	benign	NA	-0.739304	no	-1.04181	no	-0.357896	no	-0.847505	no	no
216	544	benign	NA	-0.0957114	no	-0.283609	no	0.481232	no	-0.175477	no	no
216	545	benign	NA	-0.693125	no	-0.212259	no	0.0685271	no	-0.339707	no	no
216	546	benign	NA	NA	no	0.734113	no	2.67454	no	1.82255	no	no
216	547	benign	NA	-0.0223222	no	0.757031	no	2.41391	no	1.39073	no	no
216	548	benign	NA	-0.277859	no	0.317149	no	1.38738	no	0.839182	no	no
218	549	malignant	f1	-0.403323	no	-1.1538	no	NA	no	0.251879	no	no
218	550	benign	NA	-0.0314788	no	-0.0203741	no	1.27145	no	-0.188266	no	no
218	551	benign	NA	-0.281832	no	-0.184672	no	1.02979	no	-0.580075	no	no
218	552	benign	NA	-0.20583	no	-0.0724436	no	1.60307	no	-0.544483	no	no
218	553	benign	NA	0.398968	no	0.592562	no	1.74725	no	1.46902	no	no
220	554	benign	NA	0.475363	no	0.353858	no	0.77964	no	0.66317	no	no
220	555	benign	NA	0.208203	no	-0.329419	no	0.665679	no	1.06639	no	no
220	556	benign	NA	-0.42527	no	-0.175111	no	-0.016011	no	-0.432757	no	no
220	557	malignant	f1	-0.470205	no	-0.933953	no	2.10229	no	0.0665237	no	no
220	558	benign	NA	-0.151265	no	-0.0296041	no	0.704696	no	0.51904	no	no
222	559	malignant	f1	-0.335366	no	-0.0934714	no	-1.13455	no	-0.517019	no	no
222	560	benign	NA	-0.658959	no	0.0269922	no	-0.484868	no	-0.116461	no	no
222	561	benign	NA	-0.241818	no	0.243709	no	1.81575	no	0.712396	no	no
222	562	benign	NA	-0.501462	no	-0.168752	no	1.60273	no	-0.00413118	no	no
222	563	benign	NA	-0.962749	no	-0.353284	no	0.0407526	no	-0.748501	no	no
222	564	benign	NA	-1.10828	no	-0.583058	no	-0.336296	no	-0.735244	no	no
224	565	benign	NA	-1.55441	no	0.220787	no	-0.41568	no	-1.45149	no	no
224	566	benign	NA	-1.02141	no	0.834554	no	0.0195111	no	-0.346978	no	no
224	567	benign	NA	-0.376026	no	-0.179022	no	0.984304	no	0.223973	no	no
224	568	benign	NA	-0.701033	no	-0.19853	no	1.32726	no	-0.255162	no	no
226	569	malignant	f1	3.31247	yes	-0.0602206	no	0.937364	no	0.346885	no	yes
226	570	malignant	f1	4.9096	yes	0.166903	no	0.419673	no	0.514703	no	yes
226	571	benign	NA	2.52096	no	-0.0409764	no	-0.343534	no	0.0273296	no	yes
226	572	benign	NA	3.06401	no	0.0411328	no	0.691797	no	1.12732	no	yes
226	573	malignant	f2	0.456758	no	0.128083	no	0.157669	no	1.07944	no	yes
226	574	benign	NA	-0.374059	no	0.0167308	no	0.766899	no	0.0946423	no	no
228	575	benign	NA	2.16485	no	-0.124056	no	NA	no	0.638177	no	no
228	576	benign	NA	2.51646	no	-0.396437	no	-0.768012	no	0.016718	no	yes
228	577	malignant	f1	-1.21528	no	4.45816	yes	-0.628056	no	-0.706792	no	no
228	578	malignant	f1	-0.570061	no	3.48994	yes	0.586055	no	0.294309	no	no
228	579	benign	NA	NA	no	0.0966351	no	NA	no	2.25365	no	no
230	580	malignant	f1	4.58754	yes	0.342709	no	0.31374	no	0.134472	no	yes
230	581	benign	NA	NA	no	0.223078	no	2.01426	no	1.21343	no	no
230	582	malignant	f2	4.16211	yes	0.164991	no	0.507349	no	1.02038	no	yes
230	583	benign	NA	NA	no	NA	no	NA	no	NA	no	no
230	584	benign	NA	0.308189	no	-0.322427	no	1.17106	no	-0.124129	no	yes
230	585	benign	NA	0.584712	no	0.228691	no	1.09487	no	1.53211	no	no
232	586	malignant	f1	3.95057	yes	-0.343203	no	-1.83644	no	-0.68095	no	yes
232	587	malignant	f1	3.55494	yes	0.137218	no	-0.994115	no	-0.932311	no	yes
232	588	malignant	f1	4.00389	yes	-0.633646	no	-2.63007	no	-0.67023	no	yes
232	589	benign	NA	-1.21155	no	-0.572378	no	-0.73786	no	-1.05069	no	no
232	590	benign	NA	-0.896486	no	-0.0504064	no	0.639756	no	-0.777192	no	no
234	591	benign	NA	-1.34119	no	0.364623	no	0.92783	no	-0.82454	no	no
234	592	benign	NA	NA	no	1.16126	no	NA	no	1.09032	no	no
234	593	benign	NA	NA	no	-0.177165	no	NA	no	0.73831	no	no
234	594	benign	NA	NA	no	-0.20103	no	2.37347	no	-0.132907	no	no
236	595	benign	NA	0.520235	no	0.41037	no	0.473048	no	1.48375	no	no
236	596	malignant	f1	-0.698352	no	0.024249	no	-0.110282	no	-0.220243	no	no
236	597	malignant	f1	-1.49767	no	-1.48382	no	-1.32798	no	-1.43713	no	no
236	598	benign	NA	-0.43819	no	0.500918	no	1.61084	no	0.189376	no	no
238	599	malignant	f1	4.07983	yes	0.136607	no	-1.70283	no	-0.785275	no	yes
238	600	malignant	f1	3.8528	yes	-1.10121	no	-2.47227	no	-1.45005	no	yes
238	601	benign	NA	-0.886273	no	-0.525843	no	-0.528895	no	-1.35886	no	yes
238	602	malignant	f1	3.8761	yes	-0.832033	no	-2.39216	no	-1.30407	no	yes
238	603	benign	NA	-0.280482	no	-0.28927	no	1.19097	no	0.32728	no	no
238	604	benign	NA	NA	no	0.505913	no	NA	no	0.951062	no	no
240	605	benign	NA	0.203197	no	-0.178288	no	NA	no	1.12762	no	no
240	606	malignant	f1	-0.792317	no	6.89088	yes	-0.85968	no	-0.316598	no	no
240	607	malignant	f1	NA	no	5.88274	yes	NA	no	1.90243	no	no
240	608	malignant	f2	-0.442875	no	-0.374062	no	4.75136	yes	0.238468	no	no
240	609	benign	NA	NA	no	6.75049	yes	NA	no	0.993718	no	no
240	610	benign	NA	NA	no	NA	no	NA	no	NA	no	no
242	611	malignant	f2	4.35468	yes	-0.993439	no	-1.73239	no	-0.959773	no	yes
242	612	benign	NA	-0.00951662	no	-0.435514	no	-0.344196	no	-0.782284	no	yes
242	613	benign	NA	2.30646	no	-0.838571	no	-0.737841	no	-0.983684	no	yes
242	614	malignant	f1	2.71125	no	-0.86613	no	-1.23841	no	-0.799616	no	yes
242	615	benign	NA	-0.271199	no	-0.296493	no	1.18391	no	0.958626	no	no
246	616	malignant	f1	4.27394	yes	-1.72593	no	-2.48822	no	-1.20169	no	yes
246	617	malignant	f1	3.87116	yes	-0.933531	no	-1.64153	no	-0.813053	no	yes
246	618	benign	NA	-0.414456	no	-0.684307	no	-0.396136	no	0.105743	no	no
246	619	malignant	f1	1.1972	no	-0.59497	no	-0.616296	no	0.208803	no	yes
276	620	malignant	f1	3.97482	yes	-0.926021	no	-2.01428	no	-0.681063	no	yes
276	621	malignant	f1	4.12879	yes	-1.34705	no	-2.76171	no	-1.5277	no	yes
276	622	malignant	f1	4.14334	yes	-1.60022	no	-2.44125	no	-1.39714	no	yes
276	623	malignant	f1	3.1725	no	-0.995578	no	-1.52053	no	-0.835068	no	yes
276	624	benign	NA	-0.441869	no	-0.80945	no	-1.28648	no	-0.576954	no	no
276	625	benign	NA	-0.891287	no	-0.0628188	no	-0.0325313	no	-0.407891	no	no
284	626	malignant	f1	-0.543657	no	0.152344	no	7.80985	yes	-0.208904	no	no
284	627	benign	NA	-0.142457	no	0.0393052	no	-0.129056	no	-0.123399	no	no
284	628	malignant	f1	0.289022	no	0.0864311	no	6.42591	yes	-0.524598	no	yes
284	629	malignant	f2	4.99433	yes	0.174281	no	-0.641226	no	-0.189885	no	yes
292	630	malignant	f1	4.84721	yes	0.017737	no	-0.777033	no	-0.57564	no	no
292	631	malignant	f1	3.73191	yes	0.612028	no	0.876152	no	0.932288	no	yes
292	632	malignant	f2	5.32878	yes	1.14808	no	0.724294	no	0.657231	no	yes
292	633	benign	NA	0.661736	no	0.73119	no	1.63633	no	0.763476	no	no
318	634	malignant	f1	-1.34281	no	-0.182863	no	-2.62344	no	-1.01138	no	no
318	635	malignant	f1	-0.429575	no	-0.1216	no	-1.79373	no	-0.977668	no	no
318	636	benign	NA	-0.279031	no	-0.11526	no	-1.28722	no	-0.0478172	no	yes
332	637	malignant	f1	0.901816	no	4.3279	yes	0.224789	no	0.763012	no	no
332	638	malignant	f1	1.49062	no	1.85634	no	0.739731	no	0.516495	no	yes
332	639	malignant	f2	0.521398	no	0.944724	no	1.36428	no	0.495576	no	no
332	640	benign	NA	-0.288743	no	0.516999	no	0.280436	no	0.100503	no	no
334	641	malignant	f2	4.10837	yes	-1.08269	no	-1.484	no	-1.17927	no	yes
334	642	malignant	f2	4.23181	yes	-0.810552	no	-1.1683	no	-0.299192	no	yes
334	643	benign	NA	-0.48448	no	-0.0241264	no	1.21695	no	0.161454	no	no
358	644	malignant	f1	0.254863	no	-0.972706	no	-1.97675	no	-0.0138279	no	no
358	645	malignant	f1	-0.472986	no	-2.1799	no	-3.33645	no	-0.576052	no	no
358	646	benign	NA	-0.919384	no	-0.98918	no	-1.19243	no	-0.961094	no	no
380	647	malignant	f2	5.44172	yes	-0.775121	no	-0.881559	no	-0.269798	no	yes
380	648	benign	NA	2.34601	no	0.192727	no	0.0200266	no	0.0556847	no	yes
380	649	malignant	f1	5.60988	yes	-0.628013	no	-0.262632	no	0.200245	no	yes
434	650	malignant	f2	1.21524	no	0.276183	no	0.695709	no	1.80469	no	no
434	651	malignant	f1	5.78968	yes	-0.119197	no	0.40873	no	0.891377	no	yes
434	652	malignant	f2	0.269069	no	-0.454013	no	-0.289132	no	1.61727	no	no
434	653	benign	NA	0.0740194	no	-0.345125	no	0.0598686	no	0.051097	no	yes
474	654	malignant	f1	4.21499	yes	-1.17292	no	-1.61695	no	-0.66783	no	yes
474	655	malignant	f1	4.38755	yes	-1.07527	no	-2.34409	no	0.0351381	no	yes
474	656	benign	NA	-0.490437	no	-0.46927	no	0.172019	no	0.223662	no	yes
500	657	malignant	f2	-0.312722	no	-0.343291	no	0.00712255	no	-0.38387	no	no
500	658	malignant	f3	-0.846139	no	-0.957121	no	-1.58492	no	-0.852622	no	no
500	659	malignant	f3	-0.701747	no	-0.417818	no	-2.57469	no	-0.350737	no	no
500	660	benign	NA	-0.151764	no	0.422647	no	0.219093	no	0.366107	no	no
516	661	malignant	f2	0.0465087	no	-0.604485	no	-1.33713	no	-0.338694	no	no
516	662	malignant	f1	0.423844	no	0.0846872	no	0.32319	no	-0.00528799	no	no
516	663	malignant	f2	0.433995	no	-0.540043	no	-1.25806	no	-0.538915	no	no
516	664	benign	NA	-0.275103	no	0.242154	no	-0.349752	no	-0.532104	no	no
524	665	benign	NA	-1.10352	no	-0.669515	no	-2.01825	no	-0.906137	no	no
524	666	benign	NA	0.143875	no	-0.425542	no	-0.741477	no	0.16446	no	no
524	667	malignant	f1	-1.16884	no	-1.17434	no	-1.81995	no	-0.78512	no	no
524	668	benign	NA	-1.47964	no	-1.37038	no	-1.54198	no	-0.908913	no	no
524	669	benign	NA	0.00716312	no	-0.538547	no	-0.893296	no	0.107154	no	no
524	670	benign	NA	-0.29078	no	-0.538662	no	-0.806392	no	-0.187745	no	no
528	671	benign	NA	0.681662	no	-0.17838	no	1.22606	no	0.914296	no	no
528	672	malignant	f1	-1.17935	no	-0.687832	no	-0.43254	no	-0.337909	no	no
528	673	malignant	f2	-0.751043	no	-0.0269167	no	-0.232847	no	0.013871	no	no
548	674	malignant	f1	-0.107668	no	0.0986401	no	0.973226	no	0.294535	no	no
548	675	benign	NA	1.44374	no	0.79666	no	0.45445	no	0.280232	no	yes
548	676	malignant	f1	-0.212469	no	-0.0302584	no	1.07649	no	-0.318774	no	no
548	677	malignant	f2	0.75948	no	0.0109435	no	1.23313	no	0.874441	no	no
550	678	malignant	f1	5.83069	yes	0.449123	no	-0.0557018	no	0.360936	no	yes
550	679	malignant	f2	1.52343	no	-0.317856	no	0.152955	no	-0.256376	no	yes
550	680	benign	NA	0.849122	no	0.317473	no	2.71057	no	0.551472	no	no
550	681	malignant	f3	0.964639	no	0.258796	no	1.78003	no	0.172605	no	no
564	682	malignant	f1	-0.218114	no	-0.00153508	no	-0.302372	no	0.298601	no	no
564	683	malignant	f1	4.45574	yes	-0.426298	no	-0.326513	no	0.0529984	no	yes
564	684	benign	NA	-0.0839405	no	0.483964	no	0.389367	no	0.255543	no	yes
564	685	malignant	f2	6.16008	yes	0.109961	no	-0.330219	no	-0.743856	no	yes
598	686	malignant	f1	1.17822	no	-0.157672	no	-0.563183	no	0.720868	no	no
598	687	benign	NA	0.469897	no	0.341382	no	0.27001	no	0.0240278	no	no
598	688	malignant	f1	0.476752	no	-0.753511	no	-0.387462	no	0.0691805	no	no
598	689	malignant	f2	0.700865	no	0.848641	no	0.617001	no	0.855878	no	no
604	690	malignant	f2	-0.108912	no	-0.795721	no	-0.822958	no	-0.446591	no	no
604	691	benign	NA	1.49673	no	0.577148	no	0.119604	no	0.383851	no	yes
604	692	malignant	f1	3.48398	yes	-0.400779	no	0.282984	no	-0.0439833	no	yes
604	693	malignant	f2	0.455161	no	-0.693407	no	-0.537566	no	0.159788	no	no
606	694	benign	NA	-0.536789	no	-0.526683	no	-0.552106	no	-0.647788	no	no
606	695	malignant	f1	3.55067	yes	-0.84535	no	-1.68201	no	-1.39518	no	yes
606	696	malignant	f1	4.03567	yes	-1.06081	no	-2.38719	no	-1.56707	no	yes
650	697	benign	NA	-0.412864	no	0.640806	no	-0.431621	no	0.0229913	no	no
650	698	malignant	f1	-0.821121	no	-0.963428	no	-1.6879	no	-0.59798	no	no
650	699	malignant	f2	-0.74383	no	-0.623882	no	-1.28798	no	-0.0946212	no	no
674	700	malignant	f1	5.64591	yes	1.06138	no	-0.975589	no	0.75919	no	yes
674	701	benign	NA	-0.308638	no	-0.0254548	no	0.5245	no	-0.201162	no	yes
674	702	malignant	f1	5.68352	yes	1.61371	no	0.234867	no	1.36386	no	yes
674	703	malignant	f2	5.19805	yes	-0.553769	no	-1.28152	no	0.00108143	no	yes
688	704	benign	NA	-0.651096	no	-0.873573	no	-1.6267	no	-0.491048	no	no
688	705	malignant	f1	-1.5612	no	-1.6556	no	-1.96074	no	-1.28688	no	no
688	706	malignant	f2	-0.595846	no	-0.890499	no	-1.08763	no	-0.68299	no	no
688	707	benign	NA	-0.479753	no	-1.09389	no	-0.891769	no	-0.119707	no	no
692	708	malignant	f1	-0.557081	no	-0.799779	no	-0.810369	no	-0.52787	no	no
692	709	benign	NA	-0.967158	no	0.471524	no	-0.108636	no	-0.563886	no	no
692	710	malignant	f2	0.426728	no	0.570861	no	0.420944	no	0.514436	no	yes
704	711	malignant	f2	-0.744537	no	-1.44769	no	-1.61695	no	0.228974	no	no
704	712	malignant	f1	0.529172	no	-0.819402	no	-0.739508	no	0.20999	no	yes
704	713	benign	NA	0.430609	no	0.0136268	no	0.700467	no	0.663632	no	no
704	714	malignant	f3??	-0.670366	no	5.82395	yes	-1.5254	no	-0.914232	no	yes
718	715	malignant	f1	4.73899	yes	-1.57106	no	-2.2396	no	-1.45667	no	yes
718	716	malignant	f1	-1.5847	no	-1.52279	no	-2.7215	no	-1.52734	no	no
718	717	benign	NA	-0.792888	no	-0.431802	no	-1.30801	no	-0.418793	no	no
740	718	malignant	f1	0.409063	no	-0.218599	no	-0.306411	no	-0.247931	no	no
740	719	benign	NA	-0.133547	no	0.277599	no	-0.354426	no	-0.195871	no	no
740	720	malignant	f2	0.157986	no	0.427706	no	0.207686	no	0.200733	no	no
740	721	malignant	f3	0.700481	no	0.269082	no	1.40798	no	1.01857	no	no
742	722	malignant	f1	0.0391323	no	6.45727	yes	0.243044	no	0.235762	no	no
742	723	benign	NA	2.86929	no	4.66812	yes	-0.384663	no	-0.337178	no	yes
742	724	malignant	f1	0.254532	no	5.24322	yes	0.612452	no	0.408422	no	no
768	725	malignant	f1	4.73306	yes	-1.93995	no	-3.26254	no	-1.98144	no	yes
768	726	malignant	f1	4.47772	yes	-1.34997	no	-2.74084	no	-1.9956	no	yes
768	727	benign	NA	0.307659	no	-0.0915098	no	-0.382469	no	-0.180998	no	yes
776	728	malignant	f2	-0.0641266	no	-0.565367	no	-0.980329	no	0.300868	no	no
776	729	malignant	f2	1.23224	no	0.900117	no	1.03435	no	1.91707	no	no
776	730	malignant	f1	0.706519	no	0.692106	no	1.81275	no	1.07077	no	no
776	731	benign	NA	NA	no	NA	no	NA	no	NA	no	no
834	732	malignant	f1	4.34631	yes	-2.30022	no	-3.22702	no	-1.70173	no	yes
834	733	malignant	f1	4.23702	yes	-1.36088	no	-2.60886	no	-1.16673	no	yes
834	734	benign	#N/A	2.39376	no	-0.631068	no	-0.890453	no	-0.52705	no	no
846	735	malignant	f1	-0.676873	no	-0.480178	no	0.229073	no	-0.306753	no	no
846	736	benign	NA	0.216832	no	0.179673	no	-0.0231771	no	0.572146	no	yes
846	737	malignant	f2	-0.514349	no	-0.0939373	no	0.289537	no	-0.0180101	no	no
852	738	malignant	f1	0.734484	no	-0.569877	no	-0.430936	no	0.332535	no	no
852	739	benign	NA	-1.03424	no	-0.25049	no	-0.0257059	no	-0.683526	no	no
852	740	benign	NA	-0.732028	no	-0.769936	no	0.972656	no	-0.308352	no	no
852	741	benign	NA	-1.2238	no	-0.208172	no	0.0480455	no	-0.824092	no	no
852	742	malignant	f1	-0.766069	no	0.201251	no	-0.40507	no	0.147398	no	no
854	743	benign	NA	0.111007	no	-0.203841	no	0.242477	no	0.328431	no	no
854	744	malignant	f3	-0.470712	no	-1.45192	no	-1.6109	no	-0.657468	no	no
854	745	malignant	f1	4.22927	yes	-1.28115	no	-0.48585	no	2.99369	no	yes
854	746	malignant	f2	-0.406638	no	-0.0319795	no	-0.400185	no	-0.164435	no	no
856	747	benign	NA	-0.298904	no	-0.276577	no	0.213282	no	0.193251	no	yes
856	748	malignant	f1	1.46109	no	-0.275185	no	0.142106	no	0.412228	no	yes
856	749	malignant	f1	3.38096	yes	0.0841521	no	-0.0794576	no	0.223614	no	yes
866	750	malignant	f2	5.01226	yes	0.172622	no	0.0947522	no	-0.145425	no	yes
866	751	benign	NA	1.04324	no	-0.263016	no	0.135127	no	-0.115356	no	yes
866	752	malignant	f1	5.57313	yes	-0.827895	no	-0.396268	no	-0.807938	no	yes
872	753	malignant	f2	0.772099	no	0.30282	no	-0.108866	no	0.65173	no	no
872	754	benign	NA	NA	no	NA	no	NA	no	NA	no	no
872	755	malignant	f1	0.345989	no	0.00837094	no	0.363414	no	0.767849	no	no
892	756	malignant	f1	3.1209	no	-0.283501	no	-0.841995	no	-0.180597	no	yes
892	757	malignant	f2	5.11072	yes	-0.341339	no	-0.60386	no	-1.38164	no	yes
892	758	benign	NA	0.230761	no	0.214793	no	1.35622	no	1.15973	no	no
894	759	malignant	f1	4.4921	yes	-0.557863	no	-2.46667	no	-1.23346	no	yes
894	760	malignant	f1	4.66272	yes	-0.4547	no	-1.84857	no	-0.384517	no	yes
894	761	benign	NA	2.86698	no	-0.598538	no	-0.936382	no	0.0972945	no	yes
940	762	benign	NA	-0.532435	no	-0.979546	no	0.876777	no	-0.569418	no	yes
940	763	malignant	f1	-1.354	no	-1.99733	no	-3.05656	no	-1.53427	no	no
940	764	malignant	f1	-0.3186	no	-0.703218	no	-1.61191	no	0.161376	no	no
942	765	malignant	f1	0.928374	no	7.58141	yes	0.616662	no	0.137332	no	no
942	766	malignant	f1	2.02419	no	6.32834	yes	1.01135	no	0.372093	no	yes
942	767	malignant	f2	-0.48892	no	-0.0230278	no	1.95934	no	-0.619469	no	yes
942	768	benign	NA	-0.25179	no	0.226114	no	0.566496	no	-0.341952	no	no
968	769	malignant	f1	-0.342485	no	-0.405544	no	-0.037676	no	0.188707	no	no
968	770	malignant	f1	0.299044	no	0.227046	no	0.191325	no	0.640323	no	no
968	771	malignant	f2	0.28644	no	0.394614	no	1.05013	no	0.469372	no	no
968	772	benign	NA	NA	no	NA	no	NA	no	NA	no	no
992	773	malignant	f1	4.8522	yes	-1.57735	no	-2.37941	no	-1.73692	no	yes
992	774	malignant	f1	4.19867	yes	-0.39583	no	-2.05933	no	-0.642107	no	yes
992	775	benign	NA	2.55132	no	-0.911802	no	-0.862975	no	-0.973672	no	no
1006	776	malignant	f1	-0.648631	no	-1.1031	no	-2.02565	no	-0.234925	no	yes
1006	777	benign	NA	0.0721063	no	-0.0468784	no	-0.901862	no	-0.0244868	no	no
1006	778	malignant	f2	5.3242	yes	-0.338117	no	-1.58207	no	-0.132152	no	yes
